# Supplementary material for: Analyzing molecular signatures in preeclampsia and fetal growth restriction: Identifying key genes, pathways, and therapeutic targets for preterm birth
Source: Front Mol Biosci. 2024 Apr 22;11:1384214. doi: 10.3389/fmolb.2024.1384214 (PMC11070483; doi:10.3389/fmolb.2024.1384214)
Supplement: Supplementary file 1 [file Table1.XLSX]

## Sheet: S1 Table 
Table S1. List of DEGs in the PE dataset
GeneID	padj	pvalue	lfcSE	stat	log2FoldChange	baseMean	Symbol	Description	Differentially Expressed Status
10272	2.63e-16	1.38e-20	0.4755	9.30221	4.42364	8647.75	FSTL3	follistatin like 3	up-regulated
6676	1.01e-15	1.06e-19	0.2312	9.08282	2.1001	117.68	SPAG4	sperm associated antigen 4	up-regulated
2321	2.2e-15	3.97e-19	0.3582	8.93768	3.20148	37085.8	FLT1	fms related receptor tyrosine kinase 1	up-regulated
105370135	2.41e-15	6.29e-19	0.4345	8.88677	3.86123	27.68	LOC105370135	uncharacterized LOC105370135	up-regulated
55076	3.17e-15	9.95e-19	0.3092	8.83566	2.73228	145.68	TMEM45A	transmembrane protein 45A	up-regulated
203100	2.13e-14	7.84e-18	0.493	8.60194	4.24072	5046.19	HTRA4	HtrA serine peptidase 4	up-regulated
6535	2.13e-14	8.92e-18	0.2126	8.58712	1.82583	1358.9	SLC6A8	solute carrier family 6 member 8	up-regulated
3952	4.87e-14	2.29e-17	0.7056	8.47785	5.98173	6561.98	LEP	leptin	up-regulated
100506211	5.96e-14	3.12e-17	0.2913	8.44211	2.45948	114.45	MIR210HG	MIR210 host gene	up-regulated
353149	4.15e-13	2.61e-16	0.3369	8.1903	2.75909	40.75	TBC1D26	TBC1 domain family member 26	up-regulated
23328	4.88e-12	4.34e-15	0.2408	7.84481	1.88887	1407.63	SASH1	SAM and SH3 domain containing 1	up-regulated
4648	7.76e-12	7.6e-15	0.3434	7.77409	2.66955	543.96	MYO7B	myosin VIIB	up-regulated
2317	7.76e-12	7.71e-15	0.2106	7.77218	1.63708	2843.13	FLNB	filamin B	up-regulated
139728	8.32e-12	8.7e-15	0.3117	7.75689	2.41745	62.51	PNCK	pregnancy up-regulated nonubiquitous CaM kinase	up-regulated
105377105	9.36e-12	1.08e-14	0.2106	7.72976	1.6282	209.7	FLNB-AS1	FLNB antisense RNA 1	up-regulated
2630	1.21e-11	1.58e-14	0.1789	7.68071	1.37404	766.98	GBAP1	glucosylceramidase beta pseudogene 1	up-regulated
102723566	1.21e-11	1.58e-14	0.2355	7.68051	1.80903	1963.99	LOC102723566	uncharacterized LOC102723566	up-regulated
151242	1.23e-11	1.67e-14	0.3451	7.67393	2.64859	23.23	PPP1R1C	protein phosphatase 1 regulatory inhibitor subunit 1C	up-regulated
5918	2.46e-11	3.61e-14	0.3555	7.57438	2.69302	48.18	RARRES1	retinoic acid receptor responder 1	up-regulated
105379133	6.92e-11	1.09e-13	0.3485	7.43003	2.58953	38.39	LOC105379133	uncharacterized LOC105379133	up-regulated
10397	1.69e-10	2.94e-13	0.2518	7.29718	1.83774	3735.32	NDRG1	N-myc downstream regulated 1	up-regulated
10544	1.69e-10	3.01e-13	0.2287	7.29402	1.66787	1550.61	PROCR	protein C receptor	up-regulated
353322	2.27e-10	4.16e-13	0.2431	7.25029	1.76236	31.98	ANKRD37	ankyrin repeat domain 37	up-regulated
81607	3.2e-10	6.02e-13	0.1661	7.20006	1.19599	4912.62	NECTIN4	nectin cell adhesion molecule 4	up-regulated
2629	4.07e-10	7.87e-13	0.1944	7.16344	1.39256	4161.76	GBA1	glucosylceramidase beta 1	up-regulated
6319	4.55e-10	9.03e-13	0.2394	7.14447	1.71064	308.36	SCD	stearoyl-CoA desaturase	up-regulated
2022	6.6e-10	1.38e-12	0.2432	7.08599	1.72307	13078.5	ENG	endoglin	up-regulated
93185	1.26e-09	2.76e-12	0.1931	6.98919	1.34979	910.46	IGSF8	immunoglobulin superfamily member 8	up-regulated
79955	1.72e-09	3.86e-12	0.2068	6.94215	1.43578	93.17	PDZD7	PDZ domain containing 7	up-regulated
9644	1.78e-09	4.09e-12	0.1934	6.9339	1.34077	4332.61	SH3PXD2A	SH3 and PX domains 2A	up-regulated
64388	2.79e-09	7.3e-12	0.2303	6.85173	1.57773	700.42	GREM2	gremlin 2, DAN family BMP antagonist	up-regulated
2878	2.79e-09	7.44e-12	0.1476	6.84886	1.01111	4038.64	GPX3	glutathione peroxidase 3	up-regulated
1573	3.2e-09	8.71e-12	0.1672	6.82634	1.14168	388.17	CYP2J2	cytochrome P450 family 2 subfamily J member 2	up-regulated
344595	3.23e-09	8.94e-12	0.1536	-6.82256	-1.04804	422.53	DUBR	DPPA2 upstream binding RNA	down-regulated
101930294	3.43e-09	1.01e-11	0.3794	6.80575	2.58229	11.97	LINC02317	long intergenic non-protein coding RNA 2317	up-regulated
59339	3.64e-09	1.08e-11	0.1853	6.79487	1.25931	255.69	PLEKHA2	pleckstrin homology domain containing A2	up-regulated
30001	3.82e-09	1.16e-11	0.1625	6.78523	1.10275	746.8	ERO1A	endoplasmic reticulum oxidoreductase 1 alpha	up-regulated
102724297	5.13e-09	1.69e-11	0.555	6.73043	3.73512	46.4	CCR5AS	CCR5 antisense RNA	up-regulated
3099	5.35e-09	1.84e-11	0.3693	6.7179	2.48104	317.78	HK2	hexokinase 2	up-regulated
100131176	7.05e-09	2.47e-11	0.437	6.67522	2.9174	189.37	WDR86-AS1	WDR86 antisense RNA 1	up-regulated
135	9.28e-09	3.35e-11	0.1724	6.63039	1.143	26.39	ADORA2A	adenosine A2a receptor	up-regulated
946	9.4e-09	3.44e-11	0.2506	6.62627	1.66055	8059.34	SIGLEC6	sialic acid binding Ig like lectin 6	up-regulated
8553	9.51e-09	3.53e-11	0.2559	6.62256	1.69445	1347.02	BHLHE40	basic helix-loop-helix family member e40	up-regulated
23057	1.23e-08	4.69e-11	0.1985	-6.58056	-1.30639	240.04	NMNAT2	nicotinamide nucleotide adenylyltransferase 2	down-regulated
158158	1.23e-08	4.71e-11	0.283	6.57981	1.86233	179.58	RASEF	RAS and EF-hand domain containing	up-regulated
3624	1.24e-08	4.79e-11	0.2547	6.5772	1.67498	20841.2	INHBA	inhibin subunit beta A	up-regulated
200424	1.33e-08	5.42e-11	0.2278	6.55892	1.4941	696.38	TET3	tet methylcytosine dioxygenase 3	up-regulated
29923	1.33e-08	5.35e-11	0.1643	6.56082	1.07774	412.66	HILPDA	hypoxia inducible lipid droplet associated	up-regulated
105378525	1.33e-08	5.29e-11	0.4353	6.56259	2.85645	152.02	LOC105378525	uncharacterized LOC105378525	up-regulated
7162	1.5e-08	6.26e-11	0.2121	6.53738	1.3865	799.17	TPBG	trophoblast glycoprotein	up-regulated
4915	1.74e-08	7.57e-11	0.3921	6.50882	2.55185	50.81	NTRK2	neurotrophic receptor tyrosine kinase 2	up-regulated
3939	1.92e-08	8.52e-11	0.169	6.4912	1.09703	1297.73	LDHA	lactate dehydrogenase A	up-regulated
3972	2.3e-08	1.05e-10	0.4088	6.46003	2.64091	149.68	LHB	luteinizing hormone subunit beta	up-regulated
57158	2.3e-08	1.05e-10	0.2907	6.46023	1.87829	187.88	JPH2	junctophilin 2	up-regulated
3074	2.55e-08	1.18e-10	0.1979	6.44185	1.27475	5770.88	HEXB	hexosaminidase subunit beta	up-regulated
101926971	2.71e-08	1.28e-10	0.2966	6.43007	1.90737	20.76	LINC01284	long intergenic non-protein coding RNA 1284	up-regulated
105369335	2.8e-08	1.33e-10	0.2354	6.42332	1.51187	10.21	LOC105369335	uncharacterized LOC105369335	up-regulated
100505696	3.06e-08	1.49e-10	0.2583	6.4065	1.65505	807.66	SH3BP5-AS1	SH3BP5 antisense RNA 1	up-regulated
5033	3.08e-08	1.53e-10	0.1688	6.4024	1.08065	352.66	P4HA1	prolyl 4-hydroxylase subunit alpha 1	up-regulated
84706	3.43e-08	1.72e-10	0.2392	6.3842	1.52683	271.7	GPT2	glutamic--pyruvic transaminase 2	up-regulated
4311	3.79e-08	1.96e-10	0.2165	6.36425	1.37786	1635.36	MME	membrane metalloendopeptidase	up-regulated
112268037	4.82e-08	2.52e-10	0.364	6.32582	2.30255	37.34	LOC112268037		up-regulated
883	4.86e-08	2.57e-10	0.179	6.32274	1.1315	129.26	KYAT1	kynurenine aminotransferase 1	up-regulated
219902	5.47e-08	2.95e-10	0.1912	-6.30143	-1.20501	459.5	TLCD5	TLC domain containing 5	down-regulated
604	5.66e-08	3.08e-10	0.2126	6.29481	1.33815	2429	BCL6	BCL6 transcription repressor	up-regulated
10991	6.18e-08	3.46e-10	0.243	6.27665	1.52524	20.38	SLC38A3	solute carrier family 38 member 3	up-regulated
105376910	6.78e-08	3.83e-10	0.2872	6.26075	1.79792	750.59	LOC105376910	uncharacterized LOC105376910	up-regulated
107984016	6.81e-08	3.92e-10	0.2204	6.25717	1.37921	51.54	LOC107984016	uncharacterized LOC107984016	up-regulated
81855	8.11e-08	4.71e-10	0.1939	6.2286	1.20771	1464.69	SFXN3	sideroflexin 3	up-regulated
9467	9.99e-08	5.95e-10	0.3214	6.19163	1.98987	865.98	SH3BP5	SH3 domain binding protein 5	up-regulated
2597	1.28e-07	7.7e-10	0.1631	6.15096	1.00342	10917.1	GAPDH	glyceraldehyde-3-phosphate dehydrogenase	up-regulated
4057	1.34e-07	8.15e-10	0.5624	6.14203	3.45398	181.51	LTF	lactotransferrin	up-regulated
104502417	1.44e-07	8.79e-10	0.2585	6.12988	1.58487	21.93	MGAT3-AS1	MGAT3 antisense RNA 1	up-regulated
1843	2.21e-07	1.4e-09	0.1793	6.05542	1.08593	5490.59	DUSP1	dual specificity phosphatase 1	up-regulated
57553	2.22e-07	1.42e-09	0.1827	6.05328	1.10581	1195.68	MICAL3	microtubule associated monooxygenase, calponin and LIM domain containing 3	up-regulated
101927834	2.38e-07	1.53e-09	0.2798	6.04136	1.69063	48.4	LOC101927834	uncharacterized LOC101927834	up-regulated
7143	2.65e-07	1.77e-09	0.2873	6.01736	1.72871	27.21	TNR	tenascin R	up-regulated
1082	2.65e-07	1.73e-09	0.3949	6.02144	2.37773	11690.5	CGB3	chorionic gonadotropin subunit beta 3	up-regulated
112724	2.65e-07	1.76e-09	0.1675	6.01843	1.00802	4604.34	RDH13	retinol dehydrogenase 13	up-regulated
54097	3.86e-07	2.67e-09	0.1806	5.95092	1.07465	406.13	FAM3B	FAM3 metabolism regulating signaling molecule B	up-regulated
3815	4.09e-07	2.84e-09	0.2367	5.94042	1.4059	103.91	KIT	KIT proto-oncogene, receptor tyrosine kinase	up-regulated
205	4.83e-07	3.39e-09	0.266	5.91164	1.57265	54.57	AK4	adenylate kinase 4	up-regulated
151556	5.14e-07	3.63e-09	0.1969	-5.90017	-1.1615	141.9	GPR155	G protein-coupled receptor 155	down-regulated
101928079	5.61e-07	4.11e-09	0.2933	5.87977	1.72456	39.41	SLC44A3-AS1	SLC44A3 antisense RNA 1	up-regulated
387715	6.1e-07	4.53e-09	0.6028	5.86371	3.53457	289.7	ARMS2	age-related maculopathy susceptibility 2	up-regulated
283	7.49e-07	5.75e-09	0.1971	5.82388	1.14767	31.14	ANG	angiogenin	up-regulated
255743	8.75e-07	6.86e-09	0.2914	5.79425	1.68855	154.02	NPNT	nephronectin	up-regulated
57561	8.78e-07	6.93e-09	0.1937	5.7926	1.12189	3032.77	ARRDC3	arrestin domain containing 3	up-regulated
57482	8.91e-07	7.1e-09	0.2368	-5.78843	-1.37079	309.25	CRACD	capping protein inhibiting regulator of actin dynamics	down-regulated
60676	1.07e-06	8.66e-09	0.3752	5.75499	2.15928	90919.5	PAPPA2	pappalysin 2	up-regulated
101928794	1.19e-06	9.83e-09	0.203	5.73356	1.16415	14.24	MAST4-AS1	MAST4 antisense RNA 1	up-regulated
219995	1.22e-06	1.02e-08	0.4216	5.72688	2.41437	16.68	MS4A15	membrane spanning 4-domains A15	up-regulated
4566	1.29e-06	1.1e-08	0.1894	5.71422	1.08228	100.9	TRNK	tRNA-Lys	up-regulated
23526	1.37e-06	1.17e-08	0.2288	5.70339	1.30519	1646.66	ARHGAP45	Rho GTPase activating protein 45	up-regulated
3897	1.4e-06	1.22e-08	0.3929	5.69758	2.23866	245.03	L1CAM	L1 cell adhesion molecule	up-regulated
107985325	1.44e-06	1.26e-08	0.2067	5.69137	1.17631	378.89	GP6-AS1	GP6 antisense RNA 1	up-regulated
23542	1.56e-06	1.37e-08	0.2116	-5.67739	-1.20139	191.84	MAPK8IP2	mitogen-activated protein kinase 8 interacting protein 2	down-regulated
220001	1.58e-06	1.39e-08	0.2255	5.67435	1.27981	272.88	VWCE	von Willebrand factor C and EGF domains	up-regulated
101927768	2.07e-06	1.94e-08	0.2145	5.61753	1.2049	90.87	HDAC2-AS2	HDAC2 and HS3ST5 antisense RNA 2	up-regulated
101059948	2.07e-06	1.94e-08	0.352	5.61716	1.97746	10.01	LOC101059948	uncharacterized LOC101059948	up-regulated
29943	2.51e-06	2.39e-08	0.5802	5.58136	3.23819	63.66	PADI1	peptidyl arginine deiminase 1	up-regulated
387882	2.59e-06	2.49e-08	0.2242	5.57386	1.24962	102.02	C12orf75	chromosome 12 open reading frame 75	up-regulated
85379	2.59e-06	2.49e-08	0.2055	5.57398	1.14519	89.71	KIAA1671	KIAA1671	up-regulated
9074	2.6e-06	2.52e-08	0.3025	5.57212	1.68531	20.73	CLDN6	claudin 6	up-regulated
107984169	2.65e-06	2.58e-08	0.365	5.56789	2.03236	15.04	LOC107984169		up-regulated
7294	2.9e-06	2.88e-08	0.2019	-5.54873	-1.12056	1351.04	TXK	TXK tyrosine kinase	down-regulated
9623	3.02e-06	3.02e-08	0.2697	5.54035	1.49424	67.14	TCL1B	TCL1 family AKT coactivator B	up-regulated
101927053	3.1e-06	3.11e-08	0.6123	5.53521	3.3892	12.85	LOC101927053	uncharacterized LOC101927053	up-regulated
100132159	3.2e-06	3.23e-08	0.2739	5.52861	1.51418	72.12	CALML3-AS1	CALML3 antisense RNA 1	up-regulated
60312	3.59e-06	3.68e-08	0.2779	5.50569	1.52988	319.43	AFAP1	actin filament associated protein 1	up-regulated
1734	3.69e-06	3.8e-08	0.5072	5.49998	2.78977	146.07	DIO2	iodothyronine deiodinase 2	up-regulated
220416	3.8e-06	3.98e-08	0.3014	-5.49181	-1.6551	8.7	LRRC63	leucine rich repeat containing 63	down-regulated
130367	4.21e-06	4.47e-08	0.3118	5.4713	1.70614	24.82	SGPP2	sphingosine-1-phosphate phosphatase 2	up-regulated
1081	4.22e-06	4.5e-08	0.2193	5.47013	1.19934	113052	CGA	glycoprotein hormones, alpha polypeptide	up-regulated
100507582	4.62e-06	5.05e-08	0.2549	5.44963	1.38912	68.13	BHLHE40-AS1	BHLHE40 antisense RNA 1	up-regulated
338442	4.76e-06	5.25e-08	0.3682	5.44254	2.00404	32.65	HCAR2	hydroxycarboxylic acid receptor 2	up-regulated
107985906	4.86e-06	5.41e-08	0.3626	-5.43725	-1.97161	12.78	LOC107985906		down-regulated
102723475	5.08e-06	5.71e-08	0.3646	-5.42758	-1.97901	18.06	LOC102723475	potassium voltage-gated channel subfamily E regulatory subunit 1B	down-regulated
93659	5.72e-06	6.46e-08	0.423	5.40557	2.28635	14340.2	CGB5	chorionic gonadotropin subunit beta 5	up-regulated
84740	7.31e-06	8.94e-08	0.2927	5.34701	1.56519	20.13	AFAP1-AS1	AFAP1 antisense RNA 1	up-regulated
79820	7.84e-06	9.79e-08	0.2552	-5.3305	-1.36025	64.92	CATSPERB	cation channel sperm associated auxiliary subunit beta	down-regulated
23683	8.21e-06	1.04e-07	0.2018	5.31897	1.07342	208.92	PRKD3	protein kinase D3	up-regulated
105377068	8.26e-06	1.05e-07	0.5924	5.31722	3.1501	59.99	LINC02009	long intergenic non-protein coding RNA 2009	up-regulated
114335	8.59e-06	1.11e-07	0.4404	5.30831	2.33758	771.49	CGB1	chorionic gonadotropin subunit beta 1	up-regulated
649395	9.34e-06	1.23e-07	0.2191	5.28947	1.15876	23.28	YWHAEP1	tyrosine 3-monooxygenase/tryptophan 5-monooxygenase activation protein epsilon pseudogene 1	up-regulated
90342	9.9e-06	1.31e-07	0.2858	5.27677	1.50816	343.45	FER1L5	fer-1 like family member 5	up-regulated
644714	9.91e-06	1.32e-07	0.1927	5.27574	1.01675	244.94	LIMD1-AS1	LIMD1 antisense RNA 1	up-regulated
285954	1.1e-05	1.49e-07	0.2965	5.25401	1.5579	68.43	INHBA-AS1	INHBA antisense RNA 1	up-regulated
153579	1.11e-05	1.52e-07	0.4499	5.2506	2.36248	359.67	BTNL9	butyrophilin like 9	up-regulated
7422	1.12e-05	1.55e-07	0.2027	5.24671	1.06374	195.18	VEGFA	vascular endothelial growth factor A	up-regulated
147645	1.12e-05	1.55e-07	0.2925	5.24645	1.53449	30.44	VSIG10L	V-set and immunoglobulin domain containing 10 like	up-regulated
3623	1.16e-05	1.62e-07	0.2077	5.23795	1.08773	1985.72	INHA	inhibin subunit alpha	up-regulated
28231	1.25e-05	1.78e-07	0.4113	5.22123	2.14765	331.59	SLCO4A1	solute carrier organic anion transporter family member 4A1	up-regulated
100847042	1.36e-05	2e-07	0.3817	5.19915	1.98469	13.7	MIR5572	microRNA 5572	up-regulated
115330	1.43e-05	2.13e-07	0.2008	5.18789	1.04162	148.27	GPR146	G protein-coupled receptor 146	up-regulated
84898	1.43e-05	2.13e-07	0.3444	5.18735	1.78677	231.57	PLXDC2	plexin domain containing 2	up-regulated
100129781	1.52e-05	2.31e-07	0.3108	5.1726	1.6077	150.58	MIR193BHG	MIR193b-365a host gene	up-regulated
10686	1.52e-05	2.33e-07	0.3295	-5.1711	-1.70376	84.16	CLDN16	claudin 16	down-regulated
107985532	1.53e-05	2.34e-07	0.3392	5.16991	1.75343	55.51	LOC107985532	uncharacterized LOC107985532	up-regulated
1592	1.65e-05	2.56e-07	0.5614	5.1534	2.89312	21.37	CYP26A1	cytochrome P450 family 26 subfamily A member 1	up-regulated
8437	1.65e-05	2.56e-07	0.2083	5.15308	1.07319	35.37	RASAL1	RAS protein activator like 1	up-regulated
349136	1.68e-05	2.63e-07	0.2105	5.14788	1.08373	392.12	WDR86	WD repeat domain 86	up-regulated
100127888	1.78e-05	2.8e-07	0.4039	5.13627	2.0745	44.73	SLCO4A1-AS1	SLCO4A1 antisense RNA 1	up-regulated
80078	1.87e-05	2.98e-07	0.2146	-5.12468	-1.09967	1962.82	LCAL1	lung cancer associated lncRNA 1	down-regulated
26011	1.89e-05	3.02e-07	0.3134	5.1224	1.60516	33.15	TENM4	teneurin transmembrane protein 4	up-regulated
51252	2e-05	3.25e-07	0.321	5.1082	1.63956	13.66	FAM178B	family with sequence similarity 178 member B	up-regulated
6004	2.19e-05	3.63e-07	0.3187	5.08726	1.62135	88.76	RGS16	regulator of G protein signaling 16	up-regulated
441054	2.44e-05	4.09e-07	0.2532	5.06484	1.28261	10.23	C4orf47	chromosome 4 open reading frame 47	up-regulated
105376871	2.46e-05	4.14e-07	0.2091	5.06259	1.05853	30.01	GRHL3-AS1	GRHL3 antisense RNA 1	up-regulated
102723996	2.5e-05	4.23e-07	0.2234	5.05835	1.13026	101.04	LOC102723996	ICOS ligand	up-regulated
94115	2.54e-05	4.34e-07	0.4435	5.05346	2.24126	14213.6	CGB8	chorionic gonadotropin subunit beta 8	up-regulated
57168	2.58e-05	4.45e-07	0.4519	5.0488	2.28149	14.78	ASPHD2	aspartate beta-hydroxylase domain containing 2	up-regulated
4826	2.63e-05	4.58e-07	0.2244	5.04308	1.13178	744.6	NNAT	neuronatin	up-regulated
6247	2.75e-05	4.82e-07	0.2821	-5.03322	-1.4198	10.77	RS1	retinoschisin 1	down-regulated
105374545	2.88e-05	5.14e-07	0.2548	-5.02119	-1.27941	13.98	LOC105374545	uncharacterized LOC105374545	down-regulated
101927730	3.07e-05	5.5e-07	0.235	5.00803	1.17671	185.03	SERPINB9-AS1	SERPINB9 antisense RNA 1	up-regulated
1308	3.16e-05	5.7e-07	0.408	5.00115	2.04047	987.55	COL17A1	collagen type XVII alpha 1 chain	up-regulated
2487	3.28e-05	5.95e-07	0.2763	-4.99288	-1.37952	3624.35	FRZB	frizzled related protein	down-regulated
7138	3.3e-05	6.02e-07	0.2629	4.99048	1.3119	39.51	TNNT1	troponin T1, slow skeletal type	up-regulated
121227	3.35e-05	6.13e-07	0.2056	-4.98714	-1.02553	295.85	LRIG3	leucine rich repeats and immunoglobulin like domains 3	down-regulated
94027	3.89e-05	7.36e-07	0.4305	4.95149	2.13183	5128.96	CGB7	chorionic gonadotropin subunit beta 7	up-regulated
105378526	4.07e-05	7.73e-07	0.3826	4.94217	1.89105	116.94	LOC105378526		up-regulated
6578	4.38e-05	8.45e-07	0.2184	4.92464	1.07537	6181.07	SLCO2A1	solute carrier organic anion transporter family member 2A1	up-regulated
107984118	4.39e-05	8.49e-07	0.3092	-4.92381	-1.52225	94.21	LOC107984118	uncharacterized LOC107984118	down-regulated
155051	4.42e-05	8.57e-07	0.3686	4.92187	1.81397	14.7	CRYGN	crystallin gamma N	up-regulated
1356	5.14e-05	1.03e-06	0.2154	4.88524	1.05243	42.81	CP	ceruloplasmin	up-regulated
284233	5.7e-05	1.16e-06	0.2147	-4.86241	-1.0439	229.68	CYP4F35P	cytochrome P450 family 4 subfamily F member 35, pseudogene	down-regulated
723788	6.07e-05	1.25e-06	0.4298	4.84727	2.08338	148.25	MIG7	replaced by ID 8412	up-regulated
126969	6.48e-05	1.35e-06	0.214	4.83244	1.03395	87.77	SLC44A3	solute carrier family 44 member 3	up-regulated
54674	6.48e-05	1.36e-06	0.2263	-4.83133	-1.09317	29.52	LRRN3	leucine rich repeat neuronal 3	down-regulated
139189	6.66e-05	1.4e-06	0.429	-4.82455	-2.06993	11.8	DGKK	diacylglycerol kinase kappa	down-regulated
107985852	6.73e-05	1.42e-06	0.2245	4.82178	1.08252	12.95	LOC107985852		up-regulated
9796	6.93e-05	1.47e-06	0.2725	4.81552	1.31213	227.03	PHYHIP	phytanoyl-CoA 2-hydroxylase interacting protein	up-regulated
100505839	7.29e-05	1.57e-06	0.2475	4.80225	1.18866	78.93	SH3PXD2A-AS1	SH3PXD2A antisense RNA 1	up-regulated
2167	8.63e-05	1.91e-06	0.2206	4.76286	1.05057	745.77	FABP4	fatty acid binding protein 4	up-regulated
105375674	9.07e-05	2.03e-06	0.2164	-4.75002	-1.02787	41.82	LINC03044	long intergenic non-protein coding RNA 3044	down-regulated
1178	9.16e-05	2.08e-06	0.2209	4.74563	1.04818	50.8	CLC	Charcot-Leyden crystal galectin	up-regulated
105377641	9.52e-05	2.17e-06	0.3837	4.73646	1.81752	11.14	LOC105377641		up-regulated
388662	9.66e-05	2.23e-06	0.2972	-4.73149	-1.40604	49.82	SLC6A17	solute carrier family 6 member 17	down-regulated
27115	9.9e-05	2.29e-06	0.2312	-4.7256	-1.0925	57.71	PDE7B	phosphodiesterase 7B	down-regulated
101928957	0.000104	2.45e-06	0.2865	-4.71264	-1.35012	37.08	LOC101928957	uncharacterized LOC101928957	down-regulated
53358	0.000109	2.57e-06	0.2863	4.70247	1.34635	24.58	SHC3	SHC adaptor protein 3	up-regulated
400238	0.000116	2.79e-06	0.3445	4.68571	1.61409	13.47	LINC00642	long intergenic non-protein coding RNA 642	up-regulated
9915	0.000116	2.81e-06	0.347	4.68454	1.6254	234.45	ARNT2	aryl hydrocarbon receptor nuclear translocator 2	up-regulated
8204	0.000122	2.96e-06	0.2568	4.6733	1.1999	683.21	NRIP1	nuclear receptor interacting protein 1	up-regulated
114336	0.000123	3.01e-06	0.4754	4.67015	2.22027	1467.29	CGB2	chorionic gonadotropin subunit beta 2	up-regulated
100126326	0.000125	3.08e-06	0.4365	4.66532	2.03646	14.51	MIR936	microRNA 936	up-regulated
163071	0.000128	3.16e-06	0.3319	4.66038	1.54683	101.28	ZNF114	zinc finger protein 114	up-regulated
25797	0.000133	3.31e-06	0.4098	4.65032	1.90587	94.33	QPCT	glutaminyl-peptide cyclotransferase	up-regulated
57125	0.000135	3.36e-06	0.2871	-4.64765	-1.33427	62.16	PLXDC1	plexin domain containing 1	down-regulated
100500808	0.000142	3.57e-06	0.3283	4.63485	1.52169	38.97	MIR3917	microRNA 3917	up-regulated
51411	0.000142	3.58e-06	0.2393	4.63458	1.10912	324.1	BIN2	bridging integrator 2	up-regulated
283483	0.000146	3.7e-06	0.4584	-4.62777	-2.12149	18.95	LINC00551	long intergenic non-protein coding RNA 551	down-regulated
144195	0.000153	3.91e-06	0.2892	4.6163	1.33517	8.8	SLC2A14	solute carrier family 2 member 14	up-regulated
6504	0.000154	3.96e-06	0.3507	-4.61326	-1.61769	41.97	SLAMF1	signaling lymphocytic activation molecule family member 1	down-regulated
1417	0.000169	4.43e-06	0.2256	4.5901	1.03542	28.94	CRYBB3	crystallin beta B3	up-regulated
100631383	0.000176	4.65e-06	0.2899	4.58019	1.32763	473.4	FAM47E-STBD1	FAM47E-STBD1 readthrough	up-regulated
102723480	0.000179	4.78e-06	0.3349	4.57425	1.53185	8.4	LOC102723480	uncharacterized LOC102723480	up-regulated
648791	0.000183	4.92e-06	0.2201	4.56815	1.00565	21.42	PPP1R3G	protein phosphatase 1 regulatory subunit 3G	up-regulated
5212	0.000185	4.99e-06	0.383	4.56521	1.74831	19.73	VIT	vitrin	up-regulated
89822	0.000189	5.12e-06	0.5633	-4.55982	-2.56834	48.49	KCNK17	potassium two pore domain channel subfamily K member 17	down-regulated
693217	0.000237	6.69e-06	0.2978	4.50336	1.34094	15.88	MIR632	microRNA 632	up-regulated
100507437	0.000239	6.75e-06	0.2601	-4.50152	-1.17105	9.86	MTA1-DT	MTA1 divergent transcript	down-regulated
107984360	0.000244	6.93e-06	0.2241	4.49576	1.00764	92.92	LOC107984360		up-regulated
101927401	0.000262	7.48e-06	0.2607	4.47953	1.1676	48.3	LOC101927401	uncharacterized LOC101927401	up-regulated
338328	0.000267	7.7e-06	0.3259	4.47327	1.45782	63.7	GPIHBP1	glycosylphosphatidylinositol anchored high density lipoprotein binding protein 1	up-regulated
399876	0.000274	7.96e-06	0.2921	-4.46628	-1.30475	222.53	NAV2-AS4	NAV2 antisense RNA 4	down-regulated
123	0.000291	8.56e-06	0.2339	4.45071	1.04108	12036.9	PLIN2	perilipin 2	up-regulated
400997	0.000295	8.71e-06	0.2798	-4.44703	-1.24431	47.14	ACOXL-AS1	ACOXL antisense RNA 1	down-regulated
283673	0.000295	8.72e-06	0.2802	-4.4467	-1.24582	36.34	EWSAT1	Ewing sarcoma associated transcript 1	down-regulated
105378360	0.0003	8.89e-06	0.2983	-4.44255	-1.32537	12.15	SYNPO2L-AS1	SYNPO2L antisense RNA 1	down-regulated
116969	0.000349	1.05e-05	0.3243	4.40592	1.42884	26.45	ART5	ADP-ribosyltransferase 5	up-regulated
107986024	0.000352	1.07e-05	0.3172	4.40344	1.3968	59.53	LOC107986024		up-regulated
7078	0.000369	1.13e-05	0.262	4.39075	1.15028	15659	TIMP3	TIMP metallopeptidase inhibitor 3	up-regulated
105371380	0.000405	1.27e-05	0.2506	4.36556	1.09417	9.3	LOC105371380		up-regulated
2520	0.000425	1.34e-05	0.2836	4.35302	1.23471	18.03	GAST	gastrin	up-regulated
7464	0.000434	1.38e-05	0.3009	4.34725	1.30822	154.6	CORO2A	coronin 2A	up-regulated
107985184	0.000451	1.44e-05	0.2315	4.33814	1.00417	10.43	LOC107985184	uncharacterized LOC107985184	up-regulated
105374894	0.000451	1.44e-05	0.2495	4.33771	1.08211	75.24	LOC105374894	uncharacterized LOC105374894	up-regulated
4569	0.00046	1.48e-05	0.2704	4.33192	1.17129	160.31	TRNM	tRNA-Met	up-regulated
284232	0.000468	1.52e-05	0.3253	-4.32592	-1.40711	7.38	ANKRD20A9P	ankyrin repeat domain 20 family member A9, pseudogene	down-regulated
101101772	0.000475	1.55e-05	0.245	4.32162	1.05901	26.83	LINC00601	long intergenic non-protein coding RNA 601	up-regulated
11076	0.000489	1.6e-05	0.3136	4.31379	1.35292	125.84	TPPP	tubulin polymerization promoting protein	up-regulated
54206	0.000492	1.62e-05	0.2504	4.31142	1.07963	4138.59	ERRFI1	ERBB receptor feedback inhibitor 1	up-regulated
6696	0.000529	1.78e-05	0.2503	-4.29121	-1.07401	5327.14	SPP1	secreted phosphoprotein 1	down-regulated
102724584	0.000529	1.78e-05	0.4496	-4.29115	-1.92941	28.8	LOC102724584		down-regulated
100996664	0.000537	1.82e-05	0.2573	4.2859	1.10276	50.4	LOC100996664	uncharacterized LOC100996664	up-regulated
79933	0.000554	1.91e-05	0.2839	-4.27536	-1.21366	240.67	SYNPO2L	synaptopodin 2 like	down-regulated
399948	0.000562	1.94e-05	0.2551	-4.27139	-1.08966	15.2	COLCA1	colorectal cancer associated 1	down-regulated
112268457	0.000596	2.08e-05	0.3286	4.25637	1.39854	12.01	LOC112268457		up-regulated
105375543	0.000609	2.13e-05	0.3131	4.25037	1.33087	25.8	LOC105375543	uncharacterized LOC105375543	up-regulated
105378577	0.000618	2.17e-05	0.35	-4.24643	-1.48644	12.59	LOC105378577	uncharacterized LOC105378577	down-regulated
9076	0.000638	2.26e-05	0.3386	-4.23801	-1.43513	2181.38	CLDN1	claudin 1	down-regulated
102723784	0.000656	2.33e-05	0.3363	-4.23047	-1.42253	23.7	LOC102723784	uncharacterized LOC102723784	down-regulated
107987248	0.00073	2.66e-05	0.2915	4.20035	1.22429	28.94	LOC107987248		up-regulated
8987	0.000755	2.78e-05	0.3442	4.19041	1.44251	449.35	STBD1	starch binding domain 1	up-regulated
4909	0.000756	2.8e-05	0.2772	4.18944	1.16144	333.81	NTF4	neurotrophin 4	up-regulated
1474	0.000775	2.89e-05	0.2456	4.18188	1.02725	69.66	CST6	cystatin E/M	up-regulated
4640	0.00078	2.91e-05	0.4044	-4.18015	-1.69046	43.96	MYO1A	myosin IA	down-regulated
10690	0.000786	2.94e-05	0.2951	4.17802	1.23285	10.93	FUT9	fucosyltransferase 9	up-regulated
440508	0.000816	3.06e-05	0.241	-4.16894	-1.00486	30.42	CLEC4GP1	C-type lectin domain family 4 member G pseudogene 1	down-regulated
105375183	0.000868	3.3e-05	0.4532	4.15195	1.88148	14.59	LOC105375183	uncharacterized LOC105375183	up-regulated
107986776	0.000951	3.72e-05	0.2604	-4.12445	-1.07385	12.09	LOC107986776	uncharacterized LOC107986776	down-regulated
107986561	0.000951	3.72e-05	0.2672	4.12414	1.10178	32.76	LOC107986561	uncharacterized LOC107986561	up-regulated
101928512	0.00101	4.03e-05	0.2766	-4.10558	-1.13579	8.64	LOC101928512	uncharacterized LOC101928512	down-regulated
4318	0.00102	4.06e-05	0.3565	-4.10432	-1.46331	13.68	MMP9	matrix metallopeptidase 9	down-regulated
100288152	0.00104	4.16e-05	0.2749	4.09833	1.12673	203.74	SLC9A3-AS1	SLC9A3 antisense RNA 1	up-regulated
85301	0.00111	4.49e-05	0.2882	4.08078	1.176	861.35	COL27A1	collagen type XXVII alpha 1 chain	up-regulated
26154	0.00117	4.83e-05	0.2988	4.06384	1.21428	73.15	ABCA12	ATP binding cassette subfamily A member 12	up-regulated
358	0.00129	5.39e-05	0.2712	4.03791	1.09511	169.95	AQP1	aquaporin 1 (Colton blood group)	up-regulated
101928136	0.00132	5.57e-05	0.3696	-4.03033	-1.48955	12.52	LINC01484	long intergenic non-protein coding RNA 1484	down-regulated
105370154	0.00134	5.68e-05	0.2961	-4.02567	-1.19198	11.63	LINC02344	long intergenic non-protein coding RNA 2344	down-regulated
105376224	0.00137	5.86e-05	0.3067	4.01818	1.23229	36.37	LOC105376224	uncharacterized LOC105376224	up-regulated
107986170	0.00138	5.89e-05	0.3445	-4.01735	-1.38405	35.48	LOC107986170	replaced by ID 10686	down-regulated
360155	0.00138	5.92e-05	0.273	-4.01613	-1.09635	7.19	CYCSP52	CYCS pseudogene 52	down-regulated
79858	0.0014	6e-05	0.288	4.01267	1.15572	240.9	NEK11	NIMA related kinase 11	up-regulated
3559	0.00152	6.68e-05	0.3109	-3.98729	-1.23982	23.09	IL2RA	interleukin 2 receptor subunit alpha	down-regulated
107986663	0.00165	7.4e-05	0.2669	3.96312	1.0577	164.95	LOC107986663	uncharacterized LOC107986663	up-regulated
3567	0.00167	7.52e-05	0.2914	-3.95918	-1.1536	8.13	IL5	interleukin 5	down-regulated
10886	0.00169	7.63e-05	0.3084	3.95579	1.21993	291.89	NPFFR2	neuropeptide FF receptor 2	up-regulated
120376	0.00172	7.84e-05	0.2665	-3.94909	-1.05233	12.38	POU2AF3	POU class 2 homeobox associating factor 3	down-regulated
101927971	0.00174	7.92e-05	0.2797	3.94672	1.10387	10.83	LOC101927971	uncharacterized LOC101927971	up-regulated
3792	0.00174	7.93e-05	0.2856	3.94639	1.12706	161.34	KEL	Kell metallo-endopeptidase (Kell blood group)	up-regulated
8218	0.00177	8.12e-05	0.2794	-3.94074	-1.10118	42.8	CLTCL1	clathrin heavy chain like 1	down-regulated
5654	0.00184	8.55e-05	0.3836	3.92842	1.50695	17972	HTRA1	HtrA serine peptidase 1	up-regulated
107986193	0.00192	9.01e-05	0.3062	3.91576	1.19886	10.09	LOC107986193	uncharacterized LOC107986193	up-regulated
116449	0.00193	9.09e-05	0.3661	3.91377	1.43289	9.23	CLNK	cytokine dependent hematopoietic cell linker	up-regulated
135927	0.00196	9.24e-05	0.3254	3.90965	1.27227	17.19	LLCFC1	LLLL and CFNLAS motif containing 1	up-regulated
693224	0.00197	9.35e-05	0.2667	3.90689	1.04178	48.51	MIR639	microRNA 639	up-regulated
105376204	0.00203	9.72e-05	0.3074	-3.89737	-1.19811	20.89	LOC105376204	uncharacterized LOC105376204	down-regulated
222642	0.00204	9.8e-05	0.2891	3.89558	1.12614	12.29	TSPO2	translocator protein 2	up-regulated
340543	0.00215	0.000105	0.3164	3.87786	1.22695	8.43	TCEAL5	transcription elongation factor A like 5	up-regulated
4986	0.00226	0.000112	0.2995	-3.86268	-1.15698	328.98	OPRK1	opioid receptor kappa 1	down-regulated
101927854	0.00227	0.000113	0.2798	3.86064	1.08002	97.6	THRB-AS2	THRB antisense RNA 2	up-regulated
114780	0.00239	0.00012	0.3285	3.84533	1.2632	152.24	PKD1L2	polycystin 1 like 2 (gene/pseudogene)	up-regulated
100506098	0.00249	0.000128	0.2892	3.83096	1.10798	30.42	MACC1-DT	MACC1 divergent transcript	up-regulated
386618	0.0025	0.000128	0.3377	-3.83041	-1.29334	75.55	KCTD4	potassium channel tetramerization domain containing 4	down-regulated
2560	0.00283	0.00015	0.3376	-3.79185	-1.28002	132.11	GABRB1	gamma-aminobutyric acid type A receptor subunit beta1	down-regulated
2980	0.00285	0.000151	0.2679	3.78953	1.01534	188.53	GUCA2A	guanylate cyclase activator 2A	up-regulated
4883	0.00295	0.000157	0.2956	3.77972	1.11742	56.72	NPR3	natriuretic peptide receptor 3	up-regulated
121838	0.00295	0.000157	0.3326	-3.77979	-1.25714	482.5	NRAD1	non-coding RNA in the aldehyde dehydrogenase 1A pathway	down-regulated
401934	0.00306	0.000165	0.3646	3.76734	1.37374	23.69	RNF223	ring finger protein 223	up-regulated
9173	0.0032	0.000176	0.51	3.75164	1.91348	1047.13	IL1RL1	interleukin 1 receptor like 1	up-regulated
105373652	0.00338	0.000188	0.4472	3.73408	1.66978	14.63	LOC105373652	uncharacterized LOC105373652	up-regulated
677767	0.00377	0.000215	0.3413	3.70064	1.26296	17.38	SCARNA7	small Cajal body-specific RNA 7	up-regulated
107986370	0.00377	0.000215	0.5252	-3.70116	-1.94378	55.28	LOC107986370		down-regulated
105378924	0.00378	0.000216	0.283	3.69973	1.04701	13.58	LOC105378924	uncharacterized LOC105378924	up-regulated
105372838	0.00394	0.000228	0.2727	-3.6861	-1.00512	15.82	LOC105372838		down-regulated
81796	0.0042	0.00025	0.3152	-3.6622	-1.15421	370.06	SLCO5A1	solute carrier organic anion transporter family member 5A1	down-regulated
388387	0.00455	0.000277	0.2884	-3.63558	-1.04868	10.82	LINC00671	long intergenic non-protein coding RNA 671	down-regulated
105378669	0.00467	0.000287	0.6011	-3.62673	-2.18005	29.61	LOC105378669	uncharacterized LOC105378669	down-regulated
56302	0.00469	0.000289	0.3526	3.62523	1.27822	11.83	TRPV5	transient receptor potential cation channel subfamily V member 5	up-regulated
5273	0.00469	0.000289	0.287	-3.62532	-1.04065	20.71	SERPINB10	serpin family B member 10	down-regulated
54549	0.00469	0.000289	0.2895	-3.62472	-1.04927	157.85	SDK2	sidekick cell adhesion molecule 2	down-regulated
3866	0.00488	0.000304	0.3143	3.61221	1.13529	65.95	KRT15	keratin 15	up-regulated
25878	0.00491	0.000306	0.374	-3.61013	-1.35031	188.27	MXRA5	matrix remodeling associated 5	down-regulated
127731	0.00551	0.000357	0.3657	3.56998	1.30572	12.69	VWA5B1	von Willebrand factor A domain containing 5B1	up-regulated
1117	0.00583	0.000382	0.2978	3.55208	1.05798	22.12	CHI3L2	chitinase 3 like 2	up-regulated
374462	0.00617	0.00041	0.2979	-3.53383	-1.05257	83.18	PTPRQ	protein tyrosine phosphatase receptor type Q	down-regulated
378707	0.0064	0.000429	0.52	3.5218	1.83132	224.1	RN7SL3	RNA component of signal recognition particle 7SL3	up-regulated
105373421	0.00665	0.00045	0.3478	3.50914	1.22055	10.05	LOC105373421	uncharacterized LOC105373421	up-regulated
3904	0.00686	0.000468	0.4295	3.49856	1.50264	16.96	LAIR2	leukocyte associated immunoglobulin like receptor 2	up-regulated
3753	0.00721	0.000501	0.391	-3.48002	-1.36055	49.75	KCNE1	potassium voltage-gated channel subfamily E regulatory subunit 1	down-regulated
105376987	0.00723	0.000505	0.2898	3.47818	1.008	11.4	LOC105376987	uncharacterized LOC105376987	up-regulated
54210	0.00728	0.00051	0.512	3.47543	1.77937	710.04	TREM1	triggering receptor expressed on myeloid cells 1	up-regulated
445347	0.00743	0.000524	0.4627	-3.46812	-1.60455	23.51	TARP	TCR gamma alternate reading frame protein	down-regulated
105371648	0.00751	0.000533	0.4402	3.46363	1.52479	14.92	LOC105371648	uncharacterized LOC105371648	up-regulated
105369957	0.00761	0.000543	0.2976	3.45854	1.02922	16.3	LOC105369957	uncharacterized LOC105369957	up-regulated
105369897	0.00797	0.00058	0.3024	-3.44094	-1.04049	12.97	LINC02823	long intergenic non-protein coding RNA 2823	down-regulated
105374117	0.00814	0.000596	0.3166	3.43348	1.08692	33.6	LOC105374117	uncharacterized LOC105374117	up-regulated
4572	0.00823	0.000604	0.3033	3.42961	1.0403	102.17	TRNQ	tRNA-Gln	up-regulated
151126	0.00833	0.000614	0.3388	-3.42534	-1.16053	7.67	ZNF385B	zinc finger protein 385B	down-regulated
105372529	0.00838	0.000619	0.3275	-3.42319	-1.12109	8.69	LOC105372529	uncharacterized LOC105372529	down-regulated
107986064	0.00855	0.000639	0.3456	-3.41462	-1.18019	16.07	LOC107986064	uncharacterized LOC107986064	down-regulated
100505994	0.00861	0.000646	0.3737	3.41161	1.27491	25.22	LUCAT1	lung cancer associated transcript 1	up-regulated
105372475	0.00871	0.000655	0.3022	3.40783	1.02968	9.93	LOC105372475	uncharacterized LOC105372475	up-regulated
8701	0.00954	0.000737	0.3013	3.37537	1.01705	119.6	DNAH11	dynein axonemal heavy chain 11	up-regulated
105374557	0.00954	0.000739	0.3579	-3.37479	-1.20784	8.21	LOC105374557	uncharacterized LOC105374557	down-regulated
51316	0.00962	0.00075	0.3344	3.37067	1.1272	80.37	PLAC8	placenta associated 8	up-regulated
176	0.00984	0.000769	0.4933	3.36371	1.65946	14.01	ACAN	aggrecan	up-regulated
105377546	0.00995	0.00078	0.3044	-3.35992	-1.02273	14.52	LOC105377546	uncharacterized LOC105377546	down-regulated
55350	0.01	0.000789	0.3713	-3.35667	-1.24631	225.95	VNN3P	vanin 3, pseudogene	down-regulated
3627	0.0102	0.000813	0.5443	3.34826	1.8224	27.55	CXCL10	C-X-C motif chemokine ligand 10	up-regulated
50507	0.0104	0.000825	0.3067	-3.34418	-1.02563	19.41	NOX4	NADPH oxidase 4	down-regulated
3371	0.0106	0.000857	0.3489	-3.33374	-1.16301	28.64	TNC	tenascin C	down-regulated
145447	0.0109	0.000891	0.3413	-3.32278	-1.1339	7.18	ABHD12B	abhydrolase domain containing 12B	down-regulated
374864	0.0109	0.000895	0.5121	-3.32172	-1.70122	11.95	CCDC178	coiled-coil domain containing 178	down-regulated
389208	0.0111	0.000912	0.3106	-3.31625	-1.02988	16.47	TMPRSS11F	transmembrane serine protease 11F	down-regulated
134466	0.0112	0.000931	0.385	3.31057	1.27462	31.33	ZNF300P1	zinc finger protein 300 pseudogene 1	up-regulated
145407	0.0113	0.000938	0.3339	3.30836	1.1046	405.96	ARMH4	armadillo like helical domain containing 4	up-regulated
3699	0.0113	0.000948	0.3141	-3.30539	-1.03807	14.51	ITIH3	inter-alpha-trypsin inhibitor heavy chain 3	down-regulated
105369201	0.0118	0.000997	0.3236	-3.29125	-1.06507	16.93	GCAWKR	gastric cancer associated WDR5 and KAT2A binding lncRNA	down-regulated
460	0.0119	0.00101	0.3064	3.28715	1.00712	12.69	ASTN1	astrotactin 1	up-regulated
5743	0.0119	0.00102	0.4426	3.28616	1.45447	18.62	PTGS2	prostaglandin-endoperoxide synthase 2	up-regulated
759	0.012	0.00102	0.4985	-3.28451	-1.63723	25.9	CA1	carbonic anhydrase 1	down-regulated
140469	0.0133	0.00116	0.4676	3.24896	1.51905	15.5	MYO3B	myosin IIIB	up-regulated
105369776	0.0135	0.00119	0.3199	3.24223	1.03716	10.18	SMUG1-AS1	SMUG1 antisense RNA 1	up-regulated
105377198	0.0136	0.0012	0.6411	-3.23921	-2.07682	9.02	LOC105377198	uncharacterized LOC105377198	down-regulated
8013	0.0146	0.00133	0.3119	3.20984	1.00109	28.02	NR4A3	nuclear receptor subfamily 4 group A member 3	up-regulated
10332	0.015	0.00137	0.3331	-3.20123	-1.0664	67.14	CLEC4M	C-type lectin domain family 4 member M	down-regulated
644100	0.015	0.00137	0.4359	3.19992	1.3949	9.18	ARL14EPL	ADP ribosylation factor like GTPase 14 effector protein like	up-regulated
84223	0.015	0.00138	0.3849	-3.19932	-1.23142	60.13	IQCG	IQ motif containing G	down-regulated
1004	0.0153	0.00142	0.4032	-3.19096	-1.28663	22.29	CDH6	cadherin 6	down-regulated
85417	0.0154	0.00143	0.3403	-3.18882	-1.08513	11	CCNB3	cyclin B3	down-regulated
220082	0.0159	0.00148	0.371	-3.17855	-1.17913	55.21	CBY2	chibby family member 2	down-regulated
4585	0.0159	0.00149	0.4794	-3.17742	-1.52317	1002.6	MUC4	mucin 4, cell surface associated	down-regulated
254272	0.0162	0.00152	0.3792	3.17093	1.20255	16.93	TBC1D28	TBC1 domain family member 28	up-regulated
112399	0.0163	0.00153	0.5135	3.16928	1.62742	75.61	EGLN3	egl-9 family hypoxia inducible factor 3	up-regulated
100126355	0.0164	0.00154	0.3868	3.16613	1.22475	11.59	MIR365A	microRNA 365a	up-regulated
6401	0.0174	0.00167	0.4212	-3.14322	-1.32381	15.23	SELE	selectin E	down-regulated
105378179	0.0178	0.00172	0.4101	3.13527	1.28563	3997.31	LOC105378179	uncharacterized LOC105378179	up-regulated
107985488	0.0179	0.00174	0.3707	-3.13171	-1.16107	16.97	LOC107985488	uncharacterized LOC107985488	down-regulated
388468	0.0184	0.00179	0.3364	-3.12234	-1.05032	10.96	POTEC	POTE ankyrin domain family member C	down-regulated
2854	0.0184	0.0018	0.6418	3.12122	2.00331	43.2	GPR32	G protein-coupled receptor 32	up-regulated
107987206	0.0185	0.00182	0.3594	3.11847	1.12065	2458.34	LOC107987206	replaced by ID 6029	up-regulated
6029	0.0185	0.00182	0.3595	3.11822	1.12085	2457.84	RN7SL1	RNA component of signal recognition particle 7SL1	up-regulated
107985962	0.0185	0.00182	0.3373	-3.11796	-1.05155	12.41	LOC107985962	uncharacterized LOC107985962	down-regulated
100505545	0.0187	0.00184	0.3726	-3.11429	-1.16034	61.57	LINC01095	long intergenic non-protein coding RNA 1095	down-regulated
378706	0.0188	0.00185	0.4163	3.11266	1.29568	3970.9	RN7SL2	RNA component of signal recognition particle 7SL2	up-regulated
200150	0.019	0.00189	0.3312	3.10743	1.0293	21.98	PLD5	phospholipase D family member 5	up-regulated
1401	0.0191	0.0019	0.4659	-3.10508	-1.44653	12.77	CRP	C-reactive protein	down-regulated
6330	0.0192	0.00191	0.364	-3.10339	-1.12974	53.29	SCN4B	sodium voltage-gated channel beta subunit 4	down-regulated
138046	0.0195	0.00195	0.4051	-3.09755	-1.25475	8.02	RALYL	RALY RNA binding protein like	down-regulated
7762	0.0203	0.00207	0.4507	-3.08048	-1.38826	12.62	ZNF215	zinc finger protein 215	down-regulated
51655	0.0215	0.00226	0.3366	-3.05427	-1.02799	12.67	RASD1	ras related dexamethasone induced 1	down-regulated
4129	0.0218	0.00231	0.3877	3.04761	1.18149	58.05	MAOB	monoamine oxidase B	up-regulated
223075	0.0221	0.00235	0.5127	-3.04217	-1.55986	14.3	ITPRID1	ITPR interacting domain containing 1	down-regulated
105374299	0.0222	0.00237	0.5773	-3.03995	-1.75487	9.4	LOC105374299		down-regulated
100287482	0.0228	0.00245	0.3898	-3.02894	-1.18078	31.68	SMKR1	small lysine rich protein 1	down-regulated
122651	0.0232	0.00251	0.334	-3.02173	-1.00941	22.35	RNASE11	ribonuclease A family member 11 (inactive)	down-regulated
4969	0.0233	0.00252	0.3583	-3.02055	-1.08215	22.55	OGN	osteoglycin	down-regulated
100422894	0.0271	0.00309	0.3467	-2.95857	-1.02585	9.8	MIR4260	microRNA 4260	down-regulated
135924	0.0272	0.00312	0.3519	2.95606	1.04027	13.11	OR9A2	olfactory receptor family 9 subfamily A member 2	up-regulated
9865	0.0278	0.00319	0.3548	-2.94892	-1.04635	17.9	TRIL	TLR4 interactor with leucine rich repeats	down-regulated
105371143	0.0279	0.0032	0.4912	2.94772	1.44781	122.16	LOC105371143	uncharacterized LOC105371143	up-regulated
4544	0.0311	0.00373	0.3832	2.90044	1.11152	233.73	MTNR1B	melatonin receptor 1B	up-regulated
147920	0.0315	0.0038	0.4876	2.8942	1.41122	112.41	IGFL2	IGF like family member 2	up-regulated
79057	0.0331	0.00409	0.3676	2.87149	1.05545	20.72	PRRG3	proline rich and Gla domain 3	up-regulated
3046	0.0362	0.00457	0.5297	-2.83559	-1.50215	43.07	HBE1	hemoglobin subunit epsilon 1	down-regulated
7113	0.0368	0.0047	0.4575	-2.82714	-1.29328	28.37	TMPRSS2	transmembrane serine protease 2	down-regulated
27255	0.0379	0.00488	0.5034	-2.81498	-1.41717	9.05	CNTN6	contactin 6	down-regulated
282763	0.0395	0.00518	0.4797	-2.79585	-1.34125	38.14	OR51B5	olfactory receptor family 51 subfamily B member 5	down-regulated
112267915	0.0441	0.00596	0.3925	-2.74972	-1.07917	12.85	LOC112267915	uncharacterized LOC112267915	down-regulated
9890	0.0464	0.00638	0.3689	2.72784	1.00626	21.08	PLPPR4	phospholipid phosphatase related 4	up-regulated
83959	0.0464	0.00638	0.3724	-2.72772	-1.01578	31.72	SLC4A11	solute carrier family 4 member 11	down-regulated
256158	0.0469	0.00647	0.3676	-2.72301	-1.00099	19.16	HMCN2	hemicentin 2	down-regulated
119587	0.0485	0.00679	0.4591	2.7071	1.24272	1901.34	CPXM2	carboxypeptidase X, M14 family member 2	up-regulated
339390	0.0491	0.0069	0.3996	-2.70177	-1.07958	8.89	CLEC4G	C-type lectin domain family 4 member G	down-regulated

## Sheet: S2 Table
Table S2. List of DEGs in the PE+IUGR dataset
GeneID	padj	p value	lfcSE	stat	log2FoldChange	baseMean	Symbol	Description	Differentially Expressed Status
6504	8.78e-46	4.63e-50	0.289	14.8772	4.29971	155.3	SLAMF1	signaling lymphocytic activation molecule family member 1	up-regulated
25797	3.73e-33	3.94e-37	0.1756	-12.7317	-2.2361	207.55	QPCT	glutaminyl-peptide cyclotransferase	down-regulated
4915	1.12e-28	1.77e-32	0.2608	-11.8664	-3.09433	335.27	NTRK2	neurotrophic receptor tyrosine kinase 2	down-regulated
139728	1.05e-27	2.22e-31	0.2881	-11.653	-3.35737	207.1	PNCK	pregnancy up-regulated nonubiquitous CaM kinase	down-regulated
2022	3.44e-27	9.07e-31	0.1741	-11.5323	-2.00732	25392	ENG	endoglin	down-regulated
3074	3.65e-27	1.16e-30	0.1239	-11.5114	-1.4259	15676.5	HEXB	hexosaminidase subunit beta	down-regulated
4648	1.67e-26	6.15e-30	0.223	-11.3663	-2.53467	938.68	MYO7B	myosin VIIB	down-regulated
102723566	5.16e-26	2.18e-29	0.1629	-11.2553	-1.83316	1483.44	LOC102723566	uncharacterized LOC102723566	down-regulated
10544	5.3e-26	2.52e-29	0.1714	-11.2427	-1.92722	3249.11	PROCR	protein C receptor	down-regulated
9080	1.15e-24	6.06e-28	0.2098	-10.9584	-2.29867	119.34	CLDN9	claudin 9	down-regulated
10272	1.68e-24	9.75e-28	0.3461	-10.9152	-3.7777	28457.7	FSTL3	follistatin like 3	down-regulated
203100	2.51e-24	1.72e-27	0.3372	-10.8633	-3.66321	9683.23	HTRA4	HtrA serine peptidase 4	down-regulated
105377068	1.46e-23	1.16e-26	0.4525	-10.6881	-4.83591	119.24	LINC02009	long intergenic non-protein coding RNA 2009	down-regulated
8076	4.97e-23	4.2e-26	0.1168	-10.5679	-1.23381	5324.42	MFAP5	microfibril associated protein 5	down-regulated
1474	5.01e-23	4.5e-26	0.2662	-10.5615	-2.81134	171.4	CST6	cystatin E/M	down-regulated
219539	1.25e-22	1.19e-25	0.1663	-10.4701	-1.74071	89.82	YPEL4	yippee like 4	down-regulated
387882	7.75e-22	7.77e-25	0.1782	-10.2906	-1.8341	335.12	C12orf75	chromosome 12 open reading frame 75	down-regulated
2630	1.46e-21	1.54e-24	0.1721	-10.2246	-1.75978	3849.63	GBAP1	glucosylceramidase beta pseudogene 1	down-regulated
84960	1.5e-21	1.67e-24	0.1972	-10.2169	-2.01514	374.88	CCDC183	coiled-coil domain containing 183	down-regulated
23328	2.08e-21	2.53e-24	0.1583	-10.1764	-1.61066	3723.47	SASH1	SAM and SH3 domain containing 1	down-regulated
3623	4.26e-21	5.4e-24	0.2737	-10.1022	-2.76514	2980.34	INHA	inhibin subunit alpha	down-regulated
79955	3.41e-20	4.86e-23	0.1459	-9.8846	-1.44212	148.28	PDZD7	PDZ domain containing 7	down-regulated
6676	3.41e-20	4.72e-23	0.2526	-9.88737	-2.4979	210.85	SPAG4	sperm associated antigen 4	down-regulated
25859	3.94e-20	5.82e-23	0.1746	9.86642	1.72223	120.83	PART1	prostate androgen-regulated transcript 1	up-regulated
135	5.75e-20	8.8e-23	0.1989	-9.8249	-1.95443	42.65	ADORA2A	adenosine A2a receptor	down-regulated
644861	6.12e-20	9.69e-23	0.2891	-9.8151	-2.83707	33.16	NBPF13P	NBPF member 13, pseudogene	down-regulated
7379	1.03e-19	1.69e-22	0.3192	-9.75901	-3.11461	28.51	UPK2	uroplakin 2	down-regulated
83886	1.28e-19	2.17e-22	0.1942	-9.73365	-1.88982	37.54	PRSS27	serine protease 27	down-regulated
100131193	3.1e-19	5.65e-22	0.1984	-9.63568	-1.91218	350.62	CCDC183-AS1	CCDC183 antisense RNA 1	down-regulated
220001	3.1e-19	5.73e-22	0.2439	-9.6342	-2.35013	458.66	VWCE	von Willebrand factor C and EGF domains	down-regulated
6535	3.1e-19	5.61e-22	0.2224	-9.63644	-2.14339	3189.98	SLC6A8	solute carrier family 6 member 8	down-regulated
2629	3.43e-19	6.52e-22	0.1818	-9.62095	-1.74881	7479.8	GBA1	glucosylceramidase beta 1	down-regulated
9644	4.18e-19	8.16e-22	0.1387	-9.5979	-1.33084	7594.31	SH3PXD2A	SH3 and PX domains 2A	down-regulated
359845	6.39e-19	1.28e-21	0.1312	9.55125	1.25344	940.61	RFLNB	refilin B	up-regulated
100131176	9.9e-19	2.09e-21	0.2872	-9.50052	-2.72839	318.22	WDR86-AS1	WDR86 antisense RNA 1	down-regulated
9796	1.27e-18	2.76e-21	0.2515	-9.47159	-2.38184	475.68	PHYHIP	phytanoyl-CoA 2-hydroxylase interacting protein	down-regulated
8581	1.36e-18	3.01e-21	0.3394	-9.46237	-3.21187	240.94	LY6D	lymphocyte antigen 6 family member D	down-regulated
7162	2.15e-18	5.09e-21	0.1844	-9.40741	-1.73463	1978.64	TPBG	trophoblast glycoprotein	down-regulated
653562	2.15e-18	5.1e-21	0.2169	-9.40703	-2.04055	488.18	SLC6A10PB	solute carrier family 6 member 8 pseudogene	down-regulated
105376910	5.46e-18	1.44e-20	0.25	-9.29722	-2.32475	941.63	LOC105376910	uncharacterized LOC105376910	down-regulated
604	5.46e-18	1.42e-20	0.1874	-9.29847	-1.7427	3230.94	BCL6	BCL6 transcription repressor	down-regulated
9074	5.46e-18	1.39e-20	0.1968	-9.30118	-1.83089	36.88	CLDN6	claudin 6	down-regulated
7464	5.47e-18	1.47e-20	0.2493	-9.29495	-2.31692	348.22	CORO2A	coronin 2A	down-regulated
169792	7.47e-18	2.05e-20	0.1526	-9.25965	-1.41302	228.19	GLIS3	GLIS family zinc finger 3	down-regulated
100506211	1.15e-17	3.22e-20	0.2743	-9.21132	-2.527	272.95	MIR210HG	MIR210 host gene	down-regulated
105370135	4.2e-17	1.22e-19	0.4129	-9.06728	-3.74375	63.68	LOC105370135	uncharacterized LOC105370135	down-regulated
6578	4.41e-17	1.3e-19	0.2054	-9.06016	-1.86112	7674.32	SLCO2A1	solute carrier organic anion transporter family member 2A1	down-regulated
200424	5.26e-17	1.58e-19	0.1315	-9.03891	-1.18847	1665.56	TET3	tet methylcytosine dioxygenase 3	down-regulated
386757	5.64e-17	1.73e-19	0.2074	-9.02943	-1.87231	398.16	SLC6A10P	solute carrier family 6 member 10, pseudogene	down-regulated
57576	8.29e-17	2.58e-19	0.1343	-8.98531	-1.20639	231.11	KIF17	kinesin family member 17	down-regulated
26011	1.66e-16	5.35e-19	0.2194	-8.90485	-1.95336	61.83	TENM4	teneurin transmembrane protein 4	down-regulated
5212	2.12e-16	6.94e-19	0.3759	-8.8759	-3.33611	83.85	VIT	vitrin	down-regulated
7040	3.69e-16	1.23e-18	0.1719	-8.81233	-1.51454	5155.59	TGFB1	transforming growth factor beta 1	down-regulated
64101	4.22e-16	1.43e-18	0.1291	8.79535	1.13563	195.17	LRRC4	leucine rich repeat containing 4	up-regulated
10397	4.49e-16	1.54e-18	0.1991	-8.78673	-1.74987	8668.02	NDRG1	N-myc downstream regulated 1	down-regulated
138046	4.8e-16	1.67e-18	0.2903	8.77757	2.54833	20.1	RALYL	RALY RNA binding protein like	up-regulated
2321	6.12e-16	2.16e-18	0.3573	-8.74836	-3.12602	117643	FLT1	fms related receptor tyrosine kinase 1	down-regulated
55655	6.55e-16	2.35e-18	0.178	-8.7391	-1.55561	1993.77	NLRP2	NLR family pyrin domain containing 2	down-regulated
51168	8.11e-16	2.95e-18	0.1587	-8.71326	-1.38278	58.28	MYO15A	myosin XVA	down-regulated
114769	8.55e-16	3.16e-18	0.1235	8.70558	1.0749	417.54	CARD16	caspase recruitment domain family member 16	up-regulated
4909	8.78e-16	3.29e-18	0.162	-8.70101	-1.40946	230.19	NTF4	neurotrophin 4	down-regulated
199713	1.05e-15	4.06e-18	0.2178	-8.67717	-1.88968	162.37	NLRP7	NLR family pyrin domain containing 7	down-regulated
105371143	1.55e-15	6.03e-18	0.2891	-8.6319	-2.49553	129.87	LOC105371143	uncharacterized LOC105371143	down-regulated
151242	1.65e-15	6.53e-18	0.281	-8.6229	-2.42327	37.72	PPP1R1C	protein phosphatase 1 regulatory inhibitor subunit 1C	down-regulated
2357	1.8e-15	7.23e-18	0.1178	8.61127	1.01481	440.72	FPR1	formyl peptide receptor 1	up-regulated
2745	1.95e-15	7.94e-18	0.1263	-8.6005	-1.08637	6295.24	GLRX	glutaredoxin	down-regulated
353149	2.13e-15	8.77e-18	0.2431	-8.5891	-2.08838	47.85	TBC1D26	TBC1 domain family member 26	down-regulated
79679	2.32e-15	9.67e-18	0.2201	-8.57781	-1.8878	53.65	VTCN1	V-set domain containing T cell activation inhibitor 1	down-regulated
9148	5.47e-15	2.42e-17	0.1982	-8.47148	-1.67868	1843.72	NEURL1	neuralized E3 ubiquitin protein ligase 1	down-regulated
30001	8.76e-15	3.98e-17	0.1344	-8.41357	-1.13117	1977.91	ERO1A	endoplasmic reticulum oxidoreductase 1 alpha	down-regulated
1236	9.33e-15	4.32e-17	0.1839	-8.40382	-1.54504	76.81	CCR7	C-C motif chemokine receptor 7	down-regulated
57348	1.02e-14	4.81e-17	0.1858	-8.3913	-1.55916	55.56	TTYH1	tweety family member 1	down-regulated
100128905	1.16e-14	5.56e-17	0.1591	-8.37428	-1.332	78.15	LINC01960	long intergenic non-protein coding RNA 1960	down-regulated
92565	1.16e-14	5.65e-17	0.1215	-8.37225	-1.01689	61.75	FANK1	fibronectin type III and ankyrin repeat domains 1	down-regulated
338596	1.24e-14	6.1e-17	0.137	-8.36323	-1.14585	133.39	ST8SIA6	ST8 alpha-N-acetyl-neuraminide alpha-2,8-sialyltransferase 6	down-regulated
54210	1.28e-14	6.36e-17	0.3647	-8.35836	-3.04805	1150.92	TREM1	triggering receptor expressed on myeloid cells 1	down-regulated
949	1.68e-14	8.53e-17	0.1399	-8.32365	-1.16442	15220.1	SCARB1	scavenger receptor class B member 1	down-regulated
100996664	1.94e-14	9.93e-17	0.1978	-8.30563	-1.64297	47.47	LOC100996664	uncharacterized LOC100996664	down-regulated
103625683	2.62e-14	1.37e-16	0.1628	-8.26748	-1.34611	72.49	LINC00456	long intergenic non-protein coding RNA 456	down-regulated
11145	3.2e-14	1.7e-16	0.1455	-8.24134	-1.19877	1562.71	PLAAT3	phospholipase A and acyltransferase 3	down-regulated
883	3.38e-14	1.82e-16	0.1415	-8.23336	-1.16476	170.13	KYAT1	kynurenine aminotransferase 1	down-regulated
1536	3.48e-14	1.93e-16	0.136	8.22637	1.11864	1805.5	CYBB	cytochrome b-245 beta chain	up-regulated
158158	3.61e-14	2.04e-16	0.1706	-8.21985	-1.40218	381.01	RASEF	RAS and EF-hand domain containing	down-regulated
105378526	3.61e-14	2.02e-16	0.2498	-8.22086	-2.05377	62.71	LOC105378526		down-regulated
10090	4.7e-14	2.7e-16	0.1436	8.18599	1.17565	196.92	UST	uronyl 2-sulfotransferase	up-regulated
29070	5.85e-14	3.39e-16	0.1758	-8.15842	-1.43423	392.95	CCDC113	coiled-coil domain containing 113	down-regulated
57111	6.07e-14	3.56e-16	0.1449	-8.15279	-1.18125	725.23	RAB25	RAB25, member RAS oncogene family	down-regulated
100505696	7.36e-14	4.35e-16	0.1702	-8.12834	-1.38335	1902.8	SH3BP5-AS1	SH3BP5 antisense RNA 1	down-regulated
105378525	9.21e-14	5.49e-16	0.363	-8.10011	-2.94001	104.81	LOC105378525	uncharacterized LOC105378525	down-regulated
9467	9.36e-14	5.63e-16	0.2007	-8.09706	-1.62501	2354.82	SH3BP5	SH3 domain binding protein 5	down-regulated
107984016	1.05e-13	6.42e-16	0.182	-8.08103	-1.47062	45.62	LOC107984016	uncharacterized LOC107984016	down-regulated
978	1.07e-13	6.58e-16	0.2058	-8.07801	-1.66264	356.45	CDA	cytidine deaminase	down-regulated
118788	1.15e-13	7.15e-16	0.1491	-8.068	-1.20274	1807.7	PIK3AP1	phosphoinositide-3-kinase adaptor protein 1	down-regulated
23526	1.24e-13	7.88e-16	0.224	-8.05607	-1.80435	3074.35	ARHGAP45	Rho GTPase activating protein 45	down-regulated
105372883	1.39e-13	8.88e-16	0.185	-8.04136	-1.48728	130.32	LINC02767	long intergenic non-protein coding RNA 2767	down-regulated
2255	1.47e-13	9.43e-16	0.2188	8.03402	1.75756	181.56	FGF10	fibroblast growth factor 10	up-regulated
81855	1.57e-13	1.02e-15	0.1575	-8.02485	-1.2643	2237.43	SFXN3	sideroflexin 3	down-regulated
7277	2.48e-13	1.65e-15	0.1933	-7.9652	-1.53941	429.56	TUBA4A	tubulin alpha 4a	down-regulated
84706	2.72e-13	1.84e-15	0.1441	-7.95167	-1.14621	549.51	GPT2	glutamic--pyruvic transaminase 2	down-regulated
284367	3.13e-13	2.13e-15	0.212	-7.9335	-1.68153	24.09	SIGLEC17P	sialic acid binding Ig like lectin 17, pseudogene	down-regulated
1356	3.14e-13	2.15e-15	0.2236	-7.93221	-1.77365	177.88	CP	ceruloplasmin	down-regulated
3620	3.3e-13	2.28e-15	0.1343	7.92503	1.06465	1342.8	IDO1	indoleamine 2,3-dioxygenase 1	up-regulated
107986663	3.43e-13	2.39e-15	0.2867	-7.9193	-2.27027	122.72	LOC107986663	uncharacterized LOC107986663	down-regulated
56971	3.72e-13	2.63e-15	0.1731	-7.90719	-1.3684	174.23	CEACAM19	CEA cell adhesion molecule 19	down-regulated
118611	3.82e-13	2.72e-15	0.1694	-7.90302	-1.33846	231.56	C10orf90	chromosome 10 open reading frame 90	down-regulated
102724297	4.23e-13	3.05e-15	0.3899	-7.88897	-3.07568	40.1	CCR5AS	CCR5 antisense RNA	down-regulated
79858	4.23e-13	3.06e-15	0.2095	-7.88846	-1.65225	381.27	NEK11	NIMA related kinase 11	down-regulated
107985325	4.36e-13	3.2e-15	0.2135	-7.88279	-1.6826	123.92	GP6-AS1	GP6 antisense RNA 1	down-regulated
3595	4.88e-13	3.63e-15	0.1371	7.86696	1.07823	291.07	IL12RB2	interleukin 12 receptor subunit beta 2	up-regulated
105369957	5.56e-13	4.17e-15	0.2313	-7.84982	-1.81598	17.44	LOC105369957	uncharacterized LOC105369957	down-regulated
221191	5.87e-13	4.43e-15	0.1851	-7.84215	-1.45147	43.48	PRSS54	serine protease 54	down-regulated
196410	6.09e-13	4.69e-15	0.1844	7.835	1.44466	193.97	METTL7B	methyltransferase like 7B	up-regulated
10281	6.1e-13	4.73e-15	0.1653	-7.83385	-1.29487	102.15	DSCR4	Down syndrome critical region 4	down-regulated
4057	6.25e-13	4.92e-15	0.5036	-7.82902	-3.94278	590.02	LTF	lactotransferrin	down-regulated
100129781	6.25e-13	4.9e-15	0.2932	-7.82933	-2.2958	173.28	MIR193BHG	MIR193b-365a host gene	down-regulated
801	6.61e-13	5.24e-15	0.1396	-7.82112	-1.09155	14255.4	CALM1	calmodulin 1	down-regulated
100996746	7.49e-13	5.97e-15	0.1681	-7.80464	-1.31159	662.68	SPDYE11	speedy/RINGO cell cycle regulator family member E11	down-regulated
53358	7.96e-13	6.42e-15	0.2262	-7.79535	-1.76348	35.93	SHC3	SHC adaptor protein 3	down-regulated
101928857	8.32e-13	6.76e-15	0.3585	-7.78893	-2.79209	21.59	TERLR1	TERT regulating lncRNA 1	down-regulated
441094	8.33e-13	6.82e-15	0.1284	7.78787	1.00004	137.43	NR2F1-AS1	NR2F1 antisense RNA 1	up-regulated
3678	8.45e-13	6.95e-15	0.1502	-7.78534	-1.16921	23901.5	ITGA5	integrin subunit alpha 5	down-regulated
254272	9.18e-13	7.66e-15	0.288	-7.77315	-2.23884	45.84	TBC1D28	TBC1 domain family member 28	down-regulated
81607	1.08e-12	9.15e-15	0.2327	-7.75058	-1.80385	8185.85	NECTIN4	nectin cell adhesion molecule 4	down-regulated
57216	1.11e-12	9.45e-15	0.1593	7.74642	1.23389	390.72	VANGL2	VANGL planar cell polarity protein 2	up-regulated
57611	1.2e-12	1.03e-14	0.235	-7.73553	-1.81781	27.38	ISLR2	immunoglobulin superfamily containing leucine rich repeat 2	down-regulated
2162	1.42e-12	1.25e-14	0.1433	7.71117	1.1053	20142.8	F13A1	coagulation factor XIII A chain	up-regulated
338328	1.46e-12	1.29e-14	0.2652	-7.70687	-2.04348	192.58	GPIHBP1	glycosylphosphatidylinositol anchored high density lipoprotein binding protein 1	down-regulated
102724050	1.64e-12	1.47e-14	0.1655	-7.68982	-1.27274	193.32	GPR84-AS1	GPR84, ZNF385A, ITGA5 and GTSF1 antisense RNA 1	down-regulated
8406	1.66e-12	1.5e-14	0.1548	7.68762	1.18972	986.84	SRPX	sushi repeat containing protein X-linked	up-regulated
3624	1.72e-12	1.57e-14	0.3651	-7.68187	-2.80458	28823.5	INHBA	inhibin subunit beta A	down-regulated
644714	1.76e-12	1.62e-14	0.1609	-7.67801	-1.23533	421.13	LIMD1-AS1	LIMD1 antisense RNA 1	down-regulated
1238	1.78e-12	1.64e-14	0.1311	-7.67611	-1.0062	2586.29	ACKR2	atypical chemokine receptor 2	down-regulated
285954	1.88e-12	1.76e-14	0.2439	-7.66706	-1.86998	60.25	INHBA-AS1	INHBA antisense RNA 1	down-regulated
10630	2.09e-12	1.96e-14	0.1363	7.65312	1.04343	2041.96	PDPN	podoplanin	up-regulated
127943	2.09e-12	1.97e-14	0.1551	-7.65239	-1.18678	25.85	FCRLB	Fc receptor like B	down-regulated
10316	2.31e-12	2.19e-14	0.1556	-7.63892	-1.18878	72.92	NMUR1	neuromedin U receptor 1	down-regulated
12	2.46e-12	2.36e-14	0.6534	-7.62918	-4.98517	438.64	SERPINA3	serpin family A member 3	down-regulated
358	2.64e-12	2.56e-14	0.2064	-7.61874	-1.57269	882.7	AQP1	aquaporin 1 (Colton blood group)	down-regulated
55312	2.68e-12	2.62e-14	0.1418	-7.61596	-1.07956	565.53	RFK	riboflavin kinase	down-regulated
114780	2.75e-12	2.72e-14	0.2664	-7.61077	-2.02775	187.27	PKD1L2	polycystin 1 like 2 (gene/pseudogene)	down-regulated
153579	2.78e-12	2.79e-14	0.4019	-7.60791	-3.05796	690.38	BTNL9	butyrophilin like 9	down-regulated
946	2.89e-12	2.92e-14	0.2136	-7.60198	-1.62355	11482.7	SIGLEC6	sialic acid binding Ig like lectin 6	down-regulated
1392	3.16e-12	3.2e-14	0.3866	-7.59005	-2.93427	24778.1	CRH	corticotropin releasing hormone	down-regulated
92154	3.57e-12	3.65e-14	0.1833	-7.57277	-1.38781	3237.66	MTSS2	MTSS I-BAR domain containing 2	down-regulated
284716	3.74e-12	3.86e-14	0.1582	-7.5655	-1.19707	47.8	RIMKLA	ribosomal modification protein rimK like family member A	down-regulated
27199	4.18e-12	4.34e-14	0.2243	-7.55035	-1.6938	29.86	OXGR1	oxoglutarate receptor 1	down-regulated
643904	4.2e-12	4.39e-14	0.2958	-7.5489	-2.23274	24.46	RNF222	ring finger protein 222	down-regulated
105374117	4.42e-12	4.67e-14	0.2738	-7.54084	-2.06446	42.81	LOC105374117	uncharacterized LOC105374117	down-regulated
2207	4.47e-12	4.78e-14	0.1368	7.53792	1.03138	798.97	FCER1G	Fc epsilon receptor Ig	up-regulated
100130933	4.68e-12	5.04e-14	0.2014	-7.53083	-1.51644	26.23	SMIM6	small integral membrane protein 6	down-regulated
100505839	4.82e-12	5.27e-14	0.2212	-7.52507	-1.66454	32.42	SH3PXD2A-AS1	SH3PXD2A antisense RNA 1	down-regulated
9915	5.05e-12	5.54e-14	0.3112	-7.51851	-2.33975	418.61	ARNT2	aryl hydrocarbon receptor nuclear translocator 2	down-regulated
10994	5.4e-12	5.98e-14	0.1339	-7.50855	-1.00563	3968.12	ILVBL	ilvB acetolactate synthase like	down-regulated
112724	5.82e-12	6.48e-14	0.2033	-7.49798	-1.52424	4797.25	RDH13	retinol dehydrogenase 13	down-regulated
8994	7.14e-12	8.11e-14	0.1572	-7.46858	-1.17374	1696.14	LIMD1	LIM domain containing 1	down-regulated
105374421	7.14e-12	8.11e-14	0.2055	-7.46854	-1.53458	48.42	LOC105374421	uncharacterized LOC105374421	down-regulated
728524	7.14e-12	8.06e-14	0.171	-7.46938	-1.27741	699.6	SPDYE8	speedy/RINGO cell cycle regulator family member E8	down-regulated
146330	7.32e-12	8.38e-14	0.2123	-7.46423	-1.58474	42.35	FBXL16	F-box and leucine rich repeat protein 16	down-regulated
1667	8.33e-12	9.58e-14	0.4656	7.44653	3.46743	250.06	DEFA1	defensin alpha 1	up-regulated
51284	8.34e-12	9.64e-14	0.1477	7.44577	1.09979	237.82	TLR7	toll like receptor 7	up-regulated
114336	8.95e-12	1.04e-13	0.261	-7.43589	-1.94101	11245.2	CGB2	chorionic gonadotropin subunit beta 2	down-regulated
11259	8.96e-12	1.05e-13	0.148	7.43449	1.10064	1144.22	FILIP1L	filamin A interacting protein 1 like	up-regulated
728358	8.96e-12	1.05e-13	0.4661	7.43451	3.46516	249.69	DEFA1B	defensin alpha 1B	up-regulated
114335	9.2e-12	1.08e-13	0.2612	-7.43045	-1.9408	13223.1	CGB1	chorionic gonadotropin subunit beta 1	down-regulated
57758	1.04e-11	1.26e-13	0.2084	7.41007	1.54439	446.44	SCUBE2	signal peptide, CUB domain and EGF like domain containing 2	up-regulated
105379561	1.09e-11	1.33e-13	0.1836	-7.40347	-1.35921	235.86	LOC105379561	uncharacterized LOC105379561	down-regulated
8045	1.2e-11	1.48e-13	0.1626	-7.3891	-1.20163	814.94	RASSF7	Ras association domain family member 7	down-regulated
2317	1.2e-11	1.49e-13	0.1724	-7.38844	-1.27348	8935.31	FLNB	filamin B	down-regulated
1668	1.26e-11	1.58e-13	0.4679	7.38066	3.45363	220.15	DEFA3	defensin alpha 3	up-regulated
170961	1.35e-11	1.7e-13	0.1921	-7.37083	-1.41622	429.28	ANKRD24	ankyrin repeat domain 24	down-regulated
723788	1.37e-11	1.74e-13	0.3765	-7.36758	-2.77382	267.01	MIG7	replaced by ID 8412	down-regulated
107986811	1.53e-11	1.96e-13	0.2048	-7.35125	-1.50544	285.5	LOC107986811		down-regulated
729739	1.76e-11	2.27e-13	0.3419	-7.3316	-2.50649	375.71	PPIAP46	peptidylprolyl isomerase A pseudogene 46	down-regulated
105373387	1.78e-11	2.31e-13	0.2252	-7.3298	-1.65096	76.87	LOC105373387	uncharacterized LOC105373387	down-regulated
54329	1.82e-11	2.37e-13	0.1636	7.32632	1.19867	63.92	GPR85	G protein-coupled receptor 85	up-regulated
8792	1.87e-11	2.45e-13	0.1654	7.3216	1.21094	213.97	TNFRSF11A	TNF receptor superfamily member 11a	up-regulated
102723849	1.87e-11	2.47e-13	0.1776	-7.32041	-1.30036	497.93	SPDYE17	speedy/RINGO cell cycle regulator family member E17	down-regulated
105378443	1.9e-11	2.52e-13	0.1429	-7.31774	-1.04539	401.77	LOC105378443	uncharacterized LOC105378443	down-regulated
119395	2.09e-11	2.77e-13	0.1872	-7.30493	-1.36784	38.5	CALHM3	calcium homeostasis modulator 3	down-regulated
643862	2.2e-11	2.93e-13	0.1746	-7.29756	-1.27399	892.58	SPDYE10	speedy/RINGO cell cycle regulator family member E10	down-regulated
1082	2.21e-11	2.97e-13	0.2662	-7.29591	-1.9421	27725.9	CGB3	chorionic gonadotropin subunit beta 3	down-regulated
221301	2.32e-11	3.14e-13	0.2392	7.28823	1.74346	202.86	CALHM4	calcium homeostasis modulator family member 4	up-regulated
6550	2.37e-11	3.23e-13	0.1389	-7.28442	-1.0121	355.59	SLC9A3	solute carrier family 9 member A3	down-regulated
100506358	2.43e-11	3.33e-13	0.2789	-7.28044	-2.03023	11512.1	LOC100506358	uncharacterized LOC100506358	down-regulated
4147	2.44e-11	3.35e-13	0.1382	7.27962	1.00638	3376.13	MATN2	matrilin 2	up-regulated
4582	3.58e-11	5.08e-13	0.4083	-7.22308	-2.94919	1057.25	MUC1	mucin 1, cell surface associated	down-regulated
112268037	4.26e-11	6.2e-13	0.22	-7.19592	-1.58294	71.74	LOC112268037		down-regulated
5493	4.26e-11	6.18e-13	0.1962	-7.19646	-1.41199	1478.64	PPL	periplakin	down-regulated
94115	4.26e-11	6.16e-13	0.2795	-7.19687	-2.01174	32807.1	CGB8	chorionic gonadotropin subunit beta 8	down-regulated
55076	4.6e-11	6.73e-13	0.1992	-7.1848	-1.43132	548.53	TMEM45A	transmembrane protein 45A	down-regulated
1524	4.62e-11	6.78e-13	0.2569	7.18387	1.84567	131.53	CX3CR1	C-X3-C motif chemokine receptor 1	up-regulated
8862	4.83e-11	7.12e-13	0.2044	7.17716	1.46671	2229.65	APLN	apelin	up-regulated
85360	5.09e-11	7.57e-13	0.2076	-7.16866	-1.48844	8106.4	SYDE1	synapse defective Rho GTPase homolog 1	down-regulated
1583	5.22e-11	7.79e-13	0.1719	-7.16474	-1.23197	21223.8	CYP11A1	cytochrome P450 family 11 subfamily A member 1	down-regulated
22998	5.55e-11	8.32e-13	0.2142	-7.15571	-1.53244	5193.64	LIMCH1	LIM and calponin homology domains 1	down-regulated
3099	5.86e-11	8.91e-13	0.3518	-7.14638	-2.51386	1255.01	HK2	hexokinase 2	down-regulated
387715	6.04e-11	9.22e-13	0.5386	-7.14171	-3.84626	598.75	ARMS2	age-related maculopathy susceptibility 2	down-regulated
105377105	6.55e-11	1e-12	0.178	-7.13015	-1.26887	338.41	FLNB-AS1	FLNB antisense RNA 1	down-regulated
9365	6.94e-11	1.07e-12	0.1615	7.12119	1.14973	1108.72	KL	klotho	up-regulated
10148	6.94e-11	1.07e-12	0.2248	-7.12133	-1.60054	42769	EBI3	Epstein-Barr virus induced 3	down-regulated
29923	7.24e-11	1.12e-12	0.1983	-7.1147	-1.4106	830.29	HILPDA	hypoxia inducible lipid droplet associated	down-regulated
4566	7.33e-11	1.14e-12	0.1822	-7.11231	-1.29555	71.62	TRNK	tRNA-Lys	down-regulated
105373242	8.05e-11	1.27e-12	0.2051	-7.09806	-1.45582	940.45	LOC105373242	uncharacterized LOC105373242	down-regulated
112267874	8.22e-11	1.3e-12	0.3587	-7.0942	-2.54434	18.04	LOC112267874	replaced by ID 105378948	down-regulated
103352670	8.4e-11	1.33e-12	0.2364	-7.09078	-1.67659	21.83	LINC01419	long intergenic non-protein coding RNA 1419	down-regulated
285195	8.6e-11	1.37e-12	0.1451	7.087	1.02847	520.12	SLC9A9	solute carrier family 9 member A9	up-regulated
3880	9.96e-11	1.62e-12	0.2079	-7.06397	-1.46836	17108.8	KRT19	keratin 19	down-regulated
57863	1.08e-10	1.77e-12	0.2536	7.0516	1.78855	1438.28	CADM3	cell adhesion molecule 3	up-regulated
94027	1.2e-10	1.99e-12	0.2932	-7.03488	-2.06267	18067.6	CGB7	chorionic gonadotropin subunit beta 7	down-regulated
338442	1.25e-10	2.1e-12	0.2672	-7.02777	-1.87793	147.84	HCAR2	hydroxycarboxylic acid receptor 2	down-regulated
25893	1.26e-10	2.11e-12	0.2299	-7.02722	-1.61574	838.01	TRIM58	tripartite motif containing 58	down-regulated
85390	1.26e-10	2.12e-12	0.1631	7.02648	1.14581	29.65	SNORD14D	small nucleolar RNA, C/D box 14D	up-regulated
107987097	1.34e-10	2.27e-12	0.1546	-7.01675	-1.08465	180.68	LOC107987097	uncharacterized LOC107987097	down-regulated
100132159	1.38e-10	2.35e-12	0.2451	-7.01169	-1.71866	96.78	CALML3-AS1	CALML3 antisense RNA 1	down-regulated
101409257	1.46e-10	2.5e-12	0.1484	-7.0031	-1.0392	243.48	EZR-AS1	EZR antisense RNA 1	down-regulated
100131825	1.62e-10	2.83e-12	0.2433	6.98604	1.69988	464.27	CADM3-AS1	CADM3 antisense RNA 1	up-regulated
163702	1.64e-10	2.87e-12	0.2025	-6.98405	-1.41448	46.75	IFNLR1	interferon lambda receptor 1	down-regulated
3762	1.86e-10	3.29e-12	0.1772	6.96469	1.23407	423.44	KCNJ5	potassium inwardly rectifying channel subfamily J member 5	up-regulated
101927401	2.09e-10	3.74e-12	0.2575	-6.94683	-1.78896	37.41	LOC101927401	uncharacterized LOC101927401	down-regulated
57538	2.26e-10	4.06e-12	0.1588	-6.93524	-1.101	1462.93	ALPK3	alpha kinase 3	down-regulated
1414	2.34e-10	4.22e-12	0.1501	6.92976	1.04026	53.05	CRYBB1	crystallin beta B1	up-regulated
105374346	2.58e-10	4.7e-12	0.2049	-6.91425	-1.41639	17.21	LOC105374346	uncharacterized LOC105374346	down-regulated
93659	2.59e-10	4.72e-12	0.2725	-6.91362	-1.88428	28906.5	CGB5	chorionic gonadotropin subunit beta 5	down-regulated
4577	2.95e-10	5.45e-12	0.2392	-6.89341	-1.64882	35.52	TRNV	tRNA-Val	down-regulated
55506	3e-10	5.56e-12	0.1659	6.89059	1.14339	39.27	MACROH2A2	macroH2A.2 histone	up-regulated
80114	3.03e-10	5.62e-12	0.1505	6.88894	1.03691	104.91	BICC1	BicC family RNA binding protein 1	up-regulated
101927768	3.04e-10	5.66e-12	0.2122	-6.88793	-1.46154	40.6	HDAC2-AS2	HDAC2 and HS3ST5 antisense RNA 2	down-regulated
2980	3.08e-10	5.75e-12	0.2903	-6.88565	-1.99914	309.97	GUCA2A	guanylate cyclase activator 2A	down-regulated
343171	3.11e-10	5.83e-12	0.2216	-6.88363	-1.52526	33.41	OR2W3	olfactory receptor family 2 subfamily W member 3	down-regulated
7035	3.36e-10	6.35e-12	0.159	-6.87155	-1.09244	15501	TFPI	tissue factor pathway inhibitor	down-regulated
8701	3.37e-10	6.39e-12	0.2128	-6.87078	-1.46235	184.25	DNAH11	dynein axonemal heavy chain 11	down-regulated
80086	3.64e-10	6.94e-12	0.2139	-6.8588	-1.46701	31.68	TUBA4B	tubulin alpha 4b	down-regulated
57553	3.94e-10	7.56e-12	0.1486	-6.8466	-1.01743	2048.4	MICAL3	microtubule associated monooxygenase, calponin and LIM domain containing 3	down-regulated
105376541	4.85e-10	9.57e-12	0.2178	6.81282	1.4835	24.28	NRIP3-DT	NRIP3 divergent transcript	up-regulated
10663	4.92e-10	9.76e-12	0.1988	-6.81	-1.35357	273.24	CXCR6	C-X-C motif chemokine receptor 6	down-regulated
9022	4.97e-10	9.89e-12	0.1536	-6.80812	-1.04601	4714.53	CLIC3	chloride intracellular channel 3	down-regulated
3556	5.36e-10	1.07e-11	0.1638	-6.7965	-1.1131	3426.24	IL1RAP	interleukin 1 receptor accessory protein	down-regulated
26059	5.54e-10	1.12e-11	0.1774	6.78978	1.20482	35.91	ERC2	ELKS/RAB6-interacting/CAST family member 2	up-regulated
79729	5.93e-10	1.21e-11	0.1476	-6.77926	-1.00077	1420.95	SH3D21	SH3 domain containing 21	down-regulated
55227	6.15e-10	1.26e-11	0.1676	-6.77372	-1.13505	2297.64	LRRC1	leucine rich repeat containing 1	down-regulated
107986024	6.42e-10	1.32e-11	0.3272	-6.7664	-2.214	25.38	LOC107986024		down-regulated
9123	6.43e-10	1.33e-11	0.1883	-6.76566	-1.2737	4301.89	SLC16A3	solute carrier family 16 member 3	down-regulated
5654	8.81e-10	1.88e-11	0.3221	-6.7149	-2.16291	35798.9	HTRA1	HtrA serine peptidase 1	down-regulated
3952	9.39e-10	2.01e-11	0.6873	-6.70517	-4.60849	29358.8	LEP	leptin	down-regulated
90342	9.62e-10	2.08e-11	0.2082	-6.70041	-1.39481	266.23	FER1L5	fer-1 like family member 5	down-regulated
27145	1.01e-09	2.18e-11	0.1673	6.6932	1.11974	217.5	FILIP1	filamin A interacting protein 1	up-regulated
347252	1.05e-09	2.32e-11	0.1753	6.68418	1.17172	28.16	IGFBPL1	insulin like growth factor binding protein like 1	up-regulated
147920	1.15e-09	2.55e-11	0.3229	-6.67071	-2.15377	70.37	IGFL2	IGF like family member 2	down-regulated
5918	1.15e-09	2.56e-11	0.2655	-6.66981	-1.77057	112.41	RARRES1	retinoic acid receptor responder 1	down-regulated
643008	1.15e-09	2.6e-11	0.1899	-6.66749	-1.26612	1482.51	SMIM5	small integral membrane protein 5	down-regulated
2623	1.15e-09	2.6e-11	0.2469	-6.6676	-1.64611	38.48	GATA1	GATA binding protein 1	down-regulated
6505	1.3e-09	2.99e-11	0.1761	6.6472	1.17036	133.6	SLC1A1	solute carrier family 1 member 1	up-regulated
105373786	1.34e-09	3.1e-11	0.2234	-6.64176	-1.48352	133.16	CALCRL-AS1	CALCRL and TFPI antisense RNA 1	down-regulated
79083	1.34e-09	3.1e-11	0.218	-6.64182	-1.44784	318.26	MLPH	melanophilin	down-regulated
115330	1.34e-09	3.1e-11	0.2233	-6.6419	-1.48298	363.07	GPR146	G protein-coupled receptor 146	down-regulated
1734	1.42e-09	3.3e-11	0.3972	-6.63232	-2.6346	566.28	DIO2	iodothyronine deiodinase 2	down-regulated
51313	1.46e-09	3.41e-11	0.1712	6.62771	1.13465	575.87	GASK1B	golgi associated kinase 1B	up-regulated
100288152	1.6e-09	3.8e-11	0.2604	-6.61175	-1.72162	303	SLC9A3-AS1	SLC9A3 antisense RNA 1	down-regulated
105379352	1.73e-09	4.14e-11	0.2065	-6.59913	-1.36302	570.98	LOC105379352	uncharacterized LOC105379352	down-regulated
105376958	1.84e-09	4.43e-11	0.2265	-6.58895	-1.49271	164.07	LOC105376958	uncharacterized LOC105376958	down-regulated
112267914	1.91e-09	4.63e-11	0.1854	-6.58235	-1.22069	156.62	LOC112267914	uncharacterized LOC112267914	down-regulated
143666	1.93e-09	4.69e-11	0.1967	-6.58051	-1.29467	35.23	LOC143666	uncharacterized LOC143666	down-regulated
1839	2e-09	4.9e-11	0.1769	6.57405	1.1627	244.33	HBEGF	heparin binding EGF like growth factor	up-regulated
29943	2.22e-09	5.53e-11	0.4104	-6.55595	-2.69084	117.88	PADI1	peptidyl arginine deiminase 1	down-regulated
1991	2.25e-09	5.59e-11	0.333	6.55422	2.18224	19.86	ELANE	elastase, neutrophil expressed	up-regulated
100127888	2.36e-09	5.91e-11	0.3788	-6.54607	-2.47959	81.61	SLCO4A1-AS1	SLCO4A1 antisense RNA 1	down-regulated
27004	2.5e-09	6.37e-11	0.1893	-6.53483	-1.23689	2350.91	TCL6	T cell leukemia/lymphoma 6	down-regulated
128414	2.52e-09	6.41e-11	0.2445	-6.53383	-1.5978	93.98	NKAIN4	sodium/potassium transporting ATPase interacting 4	down-regulated
6401	2.59e-09	6.63e-11	0.2347	6.52872	1.53234	51.36	SELE	selectin E	up-regulated
107984204	2.66e-09	6.86e-11	0.1673	-6.52375	-1.09171	32.61	LOC107984204		down-regulated
28231	2.71e-09	7e-11	0.3698	-6.52059	-2.41119	921.73	SLCO4A1	solute carrier organic anion transporter family member 4A1	down-regulated
60676	2.94e-09	7.64e-11	0.3424	-6.50759	-2.22822	165404	PAPPA2	pappalysin 2	down-regulated
389336	3.15e-09	8.29e-11	0.3542	-6.49522	-2.3008	24.04	C5orf46	chromosome 5 open reading frame 46	down-regulated
6335	3.26e-09	8.62e-11	0.1882	6.48934	1.22112	241.17	SCN9A	sodium voltage-gated channel alpha subunit 9	up-regulated
2252	3.74e-09	1e-10	0.1991	6.46669	1.28732	256.02	FGF7	fibroblast growth factor 7	up-regulated
80303	3.8e-09	1.03e-10	0.1768	-6.46305	-1.14259	12494.8	EFHD1	EF-hand domain family member D1	down-regulated
1439	3.98e-09	1.08e-10	0.1854	-6.45512	-1.19658	9502.52	CSF2RB	colony stimulating factor 2 receptor subunit beta	down-regulated
91523	4.01e-09	1.1e-10	0.17	6.45311	1.09694	105.37	PCED1B	PC-esterase domain containing 1B	up-regulated
102724312	4.31e-09	1.18e-10	0.1699	-6.44138	-1.09469	50.98	LINC01770	long intergenic non-protein coding RNA 1770	down-regulated
2056	4.34e-09	1.19e-10	0.2709	-6.44002	-1.74444	12.48	EPO	erythropoietin	down-regulated
56952	4.78e-09	1.33e-10	0.1969	6.42411	1.26518	35.97	PRTFDC1	phosphoribosyl transferase domain containing 1	up-regulated
7051	4.84e-09	1.35e-10	0.1976	-6.42195	-1.26912	96.95	TGM1	transglutaminase 1	down-regulated
375791	4.91e-09	1.38e-10	0.2098	-6.4186	-1.34674	14.45	CYSRT1	cysteine rich tail 1	down-regulated
5066	5.15e-09	1.46e-10	0.1631	-6.40976	-1.04511	8158.57	PAM	peptidylglycine alpha-amidating monooxygenase	down-regulated
389792	5.5e-09	1.56e-10	0.1741	-6.39918	-1.11437	411.26	IER5L	immediate early response 5 like	down-regulated
641649	5.52e-09	1.57e-10	0.1935	-6.39801	-1.23799	146.8	TMEM91	transmembrane protein 91	down-regulated
105377641	6.57e-09	1.89e-10	0.3146	-6.36975	-2.00366	19.95	LOC105377641		down-regulated
101929692	7.55e-09	2.2e-10	0.1742	-6.34677	-1.10569	55.37	LOC101929692	uncharacterized LOC101929692	down-regulated
56944	8.32e-09	2.46e-10	0.2273	6.32965	1.43899	1460.74	OLFML3	olfactomedin like 3	up-regulated
7472	8.51e-09	2.52e-10	0.1871	6.32585	1.18369	1840.22	WNT2	Wnt family member 2	up-regulated
283673	8.68e-09	2.59e-10	0.191	6.3214	1.20763	34.88	EWSAT1	Ewing sarcoma associated transcript 1	up-regulated
83756	8.74e-09	2.61e-10	0.1741	-6.3201	-1.10057	61.86	TAS1R3	taste 1 receptor member 3	down-regulated
27006	8.81e-09	2.64e-10	0.243	-6.31846	-1.53547	19.31	FGF22	fibroblast growth factor 22	down-regulated
123	9.08e-09	2.73e-10	0.2268	-6.31358	-1.43221	14792.9	PLIN2	perilipin 2	down-regulated
9154	9.1e-09	2.74e-10	0.187	-6.31306	-1.18048	122.18	SLC28A1	solute carrier family 28 member 1	down-regulated
84033	1.02e-08	3.11e-10	0.2095	-6.29311	-1.31837	797.09	OBSCN	obscurin, cytoskeletal calmodulin and titin-interacting RhoGEF	down-regulated
5923	1.07e-08	3.29e-10	0.1953	-6.28432	-1.22705	100.92	RASGRF1	Ras protein specific guanine nucleotide releasing factor 1	down-regulated
23263	1.15e-08	3.6e-10	0.1904	-6.27027	-1.19395	393.68	MCF2L	MCF.2 cell line derived transforming sequence like	down-regulated
101059948	1.2e-08	3.78e-10	0.3073	-6.26301	-1.92438	20.05	LOC101059948	uncharacterized LOC101059948	down-regulated
4353	1.22e-08	3.85e-10	0.4698	6.25982	2.94073	52.95	MPO	myeloperoxidase	up-regulated
307	1.24e-08	3.91e-10	0.1643	-6.25745	-1.02835	5019.71	ANXA4	annexin A4	down-regulated
26045	1.32e-08	4.25e-10	0.1908	6.2445	1.19135	66.68	LRRTM2	leucine rich repeat transmembrane neuronal 2	up-regulated
54733	1.37e-08	4.4e-10	0.1839	-6.23909	-1.14761	627.69	SLC35F2	solute carrier family 35 member F2	down-regulated
30818	1.48e-08	4.79e-10	0.1695	6.22583	1.05521	246.73	KCNIP3	potassium voltage-gated channel interacting protein 3	up-regulated
105374894	1.58e-08	5.14e-10	0.2344	-6.21487	-1.45706	59.49	LOC105374894	uncharacterized LOC105374894	down-regulated
4067	1.61e-08	5.25e-10	0.1654	-6.21134	-1.02759	2842.2	LYN	LYN proto-oncogene, Src family tyrosine kinase	down-regulated
11326	1.68e-08	5.51e-10	0.1812	6.20396	1.12408	2744.75	VSIG4	V-set and immunoglobulin domain containing 4	up-regulated
3241	1.7e-08	5.59e-10	0.1806	-6.20153	-1.12008	1611.28	HPCAL1	hippocalcin like 1	down-regulated
148281	1.8e-08	5.97e-10	0.2709	6.19119	1.67694	18.08	SYT6	synaptotagmin 6	up-regulated
105371786	1.88e-08	6.27e-10	0.2417	-6.1834	-1.49441	15.82	LINC02594	long intergenic non-protein coding RNA 2594	down-regulated
5680	2e-08	6.77e-10	0.2086	-6.17134	-1.2872	93438.5	PSG11	pregnancy specific beta-1-glycoprotein 11	down-regulated
645553	2.04e-08	6.9e-10	0.4758	-6.16838	-2.93514	40.6	IGFL2-AS1	IGFL2 antisense RNA 1	down-regulated
57168	2.15e-08	7.33e-10	0.3129	-6.15884	-1.92731	46.72	ASPHD2	aspartate beta-hydroxylase domain containing 2	down-regulated
4248	2.27e-08	7.8e-10	0.1701	-6.14893	-1.046	1293	MGAT3	beta-1,4-mannosyl-glycoprotein 4-beta-N-acetylglucosaminyltransferase	down-regulated
5768	2.34e-08	8.1e-10	0.2079	-6.14301	-1.27737	17158.2	QSOX1	quiescin sulfhydryl oxidase 1	down-regulated
6804	2.41e-08	8.37e-10	0.1653	-6.13771	-1.0146	320.67	STX1A	syntaxin 1A	down-regulated
91608	2.52e-08	8.79e-10	0.1866	6.13	1.1437	111.03	RASL10B	RAS like family 10 member B	up-regulated
2857	2.66e-08	9.33e-10	0.1974	6.12052	1.20808	426.97	GPR34	G protein-coupled receptor 34	up-regulated
1592	2.92e-08	1.04e-09	0.2828	-6.1038	-1.72601	54.5	CYP26A1	cytochrome P450 family 26 subfamily A member 1	down-regulated
101929680	3.01e-08	1.07e-09	0.2137	6.09844	1.30349	12.87	SCN1A-AS1	SCN1A and SCN9A antisense RNA 1	up-regulated
6271	3.07e-08	1.1e-09	0.2156	6.09458	1.31386	51.98	S100A1	S100 calcium binding protein A1	up-regulated
105379133	3.19e-08	1.15e-09	0.2797	-6.08653	-1.70269	73.57	LOC105379133	uncharacterized LOC105379133	down-regulated
3586	3.2e-08	1.16e-09	0.1894	6.08587	1.15279	19.21	IL10	interleukin 10	up-regulated
102724720	3.37e-08	1.23e-09	0.1701	-6.07673	-1.03376	77.32	LOC102724720	uncharacterized LOC102724720	down-regulated
1178	3.38e-08	1.23e-09	0.2741	-6.07634	-1.6653	44.7	CLC	Charcot-Leyden crystal galectin	down-regulated
11185	3.41e-08	1.25e-09	0.1765	6.074	1.07192	546.82	INMT	indolethylamine N-methyltransferase	up-regulated
105375014	3.53e-08	1.3e-09	0.3548	-6.06729	-2.15256	31.67	LINC02570	long intergenic non-protein coding RNA 2570	down-regulated
105375355	3.53e-08	1.3e-09	0.2407	-6.0672	-1.46036	20.42	UPK3B	uroplakin 3B	down-regulated
3699	3.61e-08	1.34e-09	0.1984	6.06282	1.20315	55.25	ITIH3	inter-alpha-trypsin inhibitor heavy chain 3	up-regulated
8710	3.61e-08	1.34e-09	0.3141	-6.06293	-1.90429	28.68	SERPINB7	serpin family B member 7	down-regulated
6615	3.67e-08	1.36e-09	0.1704	-6.05961	-1.03255	553.06	SNAI1	snail family transcriptional repressor 1	down-regulated
7025	4.22e-08	1.59e-09	0.1724	6.03449	1.04028	2255.83	NR2F1	nuclear receptor subfamily 2 group F member 1	up-regulated
8038	4.41e-08	1.68e-09	0.2026	-6.02617	-1.22064	239777	ADAM12	ADAM metallopeptidase domain 12	down-regulated
255743	4.81e-08	1.85e-09	0.2084	-6.01049	-1.25274	397.4	NPNT	nephronectin	down-regulated
8437	4.95e-08	1.92e-09	0.1789	-6.00414	-1.07435	59.42	RASAL1	RAS protein activator like 1	down-regulated
102724660	5.02e-08	1.96e-09	0.1845	-6.00111	-1.10736	108.04	HILPDA-AS1	HILPDA antisense RNA 1	down-regulated
10418	5.02e-08	1.96e-09	0.2109	6.00077	1.26563	1443.04	SPON1	spondin 1	up-regulated
5587	5.03e-08	1.97e-09	0.1952	6.00026	1.17122	99.13	PRKD1	protein kinase D1	up-regulated
4148	5.33e-08	2.1e-09	0.2126	5.98962	1.27355	151.33	MATN3	matrilin 3	up-regulated
105369209	5.43e-08	2.15e-09	0.3367	-5.98577	-2.0154	26.02	LOC105369209	uncharacterized LOC105369209	down-regulated
3219	5.54e-08	2.2e-09	0.1918	5.98256	1.14752	21.94	HOXB9	homeobox B9	up-regulated
5054	5.57e-08	2.21e-09	0.192	-5.98133	-1.14863	25438.7	SERPINE1	serpin family E member 1	down-regulated
79444	6.17e-08	2.51e-09	0.4034	-5.96109	-2.40461	143.96	BIRC7	baculoviral IAP repeat containing 7	down-regulated
100126326	6.3e-08	2.57e-09	0.4149	-5.95696	-2.47129	34.74	MIR936	microRNA 936	down-regulated
222183	6.55e-08	2.69e-09	0.2381	-5.9495	-1.41673	78.87	SRRM3	serine/arginine repetitive matrix 3	down-regulated
22953	6.75e-08	2.79e-09	0.2733	-5.9437	-1.62466	18.01	P2RX2	purinergic receptor P2X 2	down-regulated
6332	6.86e-08	2.84e-09	0.1805	5.94071	1.07257	624.96	SCN7A	sodium voltage-gated channel alpha subunit 7	up-regulated
221002	6.95e-08	2.88e-09	0.1767	-5.93804	-1.049	55.46	RASGEF1A	RasGEF domain family member 1A	down-regulated
152816	7.01e-08	2.93e-09	0.2123	-5.93572	-1.26008	282.96	ODAPH	odontogenesis associated phosphoprotein	down-regulated
60312	7.29e-08	3.05e-09	0.1702	-5.92878	-1.00897	1478.15	AFAP1	actin filament associated protein 1	down-regulated
64600	7.48e-08	3.14e-09	0.3825	-5.92435	-2.26596	62.41	PLA2G2F	phospholipase A2 group IIF	down-regulated
9110	7.52e-08	3.15e-09	0.1795	-5.92338	-1.06349	9172.49	MTMR4	myotubularin related protein 4	down-regulated
100996425	7.79e-08	3.29e-09	0.2709	-5.91645	-1.60289	21.14	ARLNC1	androgen receptor regulated long noncoding RNA 1	down-regulated
9620	8.43e-08	3.61e-09	0.3096	-5.90114	-1.82715	136.96	CELSR1	cadherin EGF LAG seven-pass G-type receptor 1	down-regulated
6541	8.6e-08	3.69e-09	0.1925	-5.89741	-1.13497	1580.74	SLC7A1	solute carrier family 7 member 1	down-regulated
89795	8.95e-08	3.88e-09	0.1707	5.88932	1.00525	108.71	NAV3	neuron navigator 3	up-regulated
728158	9.35e-08	4.08e-09	0.1709	-5.88104	-1.00506	126.45	LOC728158	uncharacterized LOC728158	down-regulated
105375903	9.39e-08	4.1e-09	0.2893	-5.88025	-1.7013	18.76	LOC105375903	uncharacterized LOC105375903	down-regulated
5396	9.6e-08	4.2e-09	0.3814	5.87616	2.24143	78.79	PRRX1	paired related homeobox 1	up-regulated
4569	1.02e-07	4.46e-09	0.2813	-5.86608	-1.65042	81.8	TRNM	tRNA-Met	down-regulated
101927854	1.02e-07	4.49e-09	0.2964	-5.86502	-1.73863	91.29	THRB-AS2	THRB antisense RNA 2	down-regulated
283	1.05e-07	4.67e-09	0.1924	-5.85836	-1.127	61.63	ANG	angiogenin	down-regulated
1012	1.06e-07	4.73e-09	0.2306	5.85654	1.35065	344.01	CDH13	cadherin 13	up-regulated
84740	1.07e-07	4.76e-09	0.1767	-5.85539	-1.03445	80.78	AFAP1-AS1	AFAP1 antisense RNA 1	down-regulated
117247	1.09e-07	4.86e-09	0.2199	5.85186	1.28702	448.76	SLC16A10	solute carrier family 16 member 10	up-regulated
57633	1.19e-07	5.38e-09	0.3387	-5.83498	-1.97643	44.01	LRRN1	leucine rich repeat neuronal 1	down-regulated
105372432	1.23e-07	5.55e-09	0.1773	-5.82986	-1.03345	56.73	LOC105372432	uncharacterized LOC105372432	down-regulated
2204	1.29e-07	5.86e-09	0.2602	5.82083	1.51444	25.07	FCAR	Fc alpha receptor	up-regulated
84692	1.38e-07	6.32e-09	0.2136	5.80807	1.2406	19.75	CCDC54	coiled-coil domain containing 54	up-regulated
401934	1.39e-07	6.4e-09	0.4104	-5.80599	-2.38274	89.17	RNF223	ring finger protein 223	down-regulated
83851	1.46e-07	6.76e-09	0.2038	-5.79674	-1.18153	85.77	SYT16	synaptotagmin 16	down-regulated
100505909	1.55e-07	7.26e-09	0.2189	-5.78481	-1.2661	312.05	LOC100505909	histidine-rich glycoprotein	down-regulated
27306	1.56e-07	7.33e-09	0.2103	5.78316	1.21627	347.89	HPGDS	hematopoietic prostaglandin D synthase	up-regulated
105180391	1.57e-07	7.38e-09	0.1963	-5.78194	-1.13473	525.26	SPDYE15	speedy/RINGO cell cycle regulator family member E15	down-regulated
400238	1.68e-07	8.05e-09	0.3454	-5.7675	-1.99199	13.73	LINC00642	long intergenic non-protein coding RNA 642	down-regulated
10991	1.76e-07	8.47e-09	0.2289	-5.7589	-1.31823	48.49	SLC38A3	solute carrier family 38 member 3	down-regulated
1081	1.81e-07	8.76e-09	0.1777	-5.75318	-1.02245	181583	CGA	glycoprotein hormones, alpha polypeptide	down-regulated
83643	1.9e-07	9.19e-09	0.1785	5.74495	1.02523	739.86	CCDC3	coiled-coil domain containing 3	up-regulated
2898	1.94e-07	9.46e-09	0.1933	5.74015	1.10968	56.05	GRIK2	glutamate ionotropic receptor kainate type subunit 2	up-regulated
1880	1.97e-07	9.59e-09	0.1821	5.73781	1.04479	212.93	GPR183	G protein-coupled receptor 183	up-regulated
105375284	1.98e-07	9.67e-09	0.2591	-5.73634	-1.48617	39.53	LOC105375284	uncharacterized LOC105375284	down-regulated
6511	2.08e-07	1.02e-08	0.6526	-5.72743	-3.73765	54.79	SLC1A6	solute carrier family 1 member 6	down-regulated
2596	2.09e-07	1.02e-08	0.4986	5.72669	2.85544	103.39	GAP43	growth associated protein 43	up-regulated
83641	2.09e-07	1.03e-08	0.1882	-5.72592	-1.0774	2662.16	FAM107B	family with sequence similarity 107 member B	down-regulated
91807	2.19e-07	1.08e-08	0.1756	5.71734	1.00387	55.45	MYLK3	myosin light chain kinase 3	up-regulated
8572	2.29e-07	1.14e-08	0.2694	-5.70894	-1.53808	479.82	PDLIM4	PDZ and LIM domain 4	down-regulated
91584	2.34e-07	1.17e-08	0.271	5.70457	1.54611	391.99	PLXNA4	plexin A4	up-regulated
54206	2.38e-07	1.19e-08	0.1902	-5.70085	-1.08439	9040.6	ERRFI1	ERBB receptor feedback inhibitor 1	down-regulated
290	2.5e-07	1.26e-08	0.1765	5.69177	1.00433	1547.65	ANPEP	alanyl aminopeptidase, membrane	up-regulated
91319	2.6e-07	1.32e-08	0.2559	-5.68404	-1.45449	1040.28	DERL3	derlin 3	down-regulated
346389	2.74e-07	1.39e-08	0.2224	-5.67482	-1.26183	35.9	MACC1	MET transcriptional regulator MACC1	down-regulated
101101772	2.8e-07	1.43e-08	0.2889	-5.67004	-1.6379	32.53	LINC00601	long intergenic non-protein coding RNA 601	down-regulated
6581	3.23e-07	1.67e-08	0.226	5.64266	1.27509	1616.13	SLC22A3	solute carrier family 22 member 3	up-regulated
57134	3.68e-07	1.93e-08	0.1826	-5.61797	-1.02602	15915	MAN1C1	mannosidase alpha class 1C member 1	down-regulated
100192386	3.68e-07	1.93e-08	0.2934	-5.61798	-1.64854	56.4	FLJ16779	uncharacterized LOC100192386	down-regulated
100379345	3.76e-07	1.98e-08	0.2352	-5.61353	-1.32037	17.67	MIR181A2HG	MIR181A2 host gene	down-regulated
3796	3.78e-07	2e-08	0.1948	-5.61213	-1.09308	3478.66	KIF2A	kinesin family member 2A	down-regulated
10350	3.83e-07	2.03e-08	0.2249	5.60962	1.26187	62.18	ABCA9	ATP binding cassette subfamily A member 9	up-regulated
23569	3.96e-07	2.1e-08	0.2731	5.60316	1.53021	22.21	PADI4	peptidyl arginine deiminase 4	up-regulated
105375586	3.97e-07	2.11e-08	0.1967	-5.60256	-1.10226	38.9	LOC105375586		down-regulated
4023	4.03e-07	2.15e-08	0.2886	-5.59937	-1.61612	2684.73	LPL	lipoprotein lipase	down-regulated
2829	4.65e-07	2.53e-08	0.2241	-5.571	-1.24829	205.08	XCR1	X-C motif chemokine receptor 1	down-regulated
163071	4.65e-07	2.53e-08	0.2592	-5.57088	-1.44371	176.55	ZNF114	zinc finger protein 114	down-regulated
112399	4.72e-07	2.58e-08	0.3891	-5.56789	-2.16635	586.08	EGLN3	egl-9 family hypoxia inducible factor 3	down-regulated
652995	5.28e-07	2.93e-08	0.4182	-5.54559	-2.31915	1098.89	UCA1	urothelial cancer associated 1	down-regulated
53832	5.3e-07	2.94e-08	0.1962	-5.54498	-1.08817	60.2	IL20RA	interleukin 20 receptor subunit alpha	down-regulated
5744	5.6e-07	3.13e-08	0.2902	-5.53397	-1.60591	25.53	PTHLH	parathyroid hormone like hormone	down-regulated
8843	5.78e-07	3.24e-08	0.2974	-5.52811	-1.64391	103.47	HCAR3	hydroxycarboxylic acid receptor 3	down-regulated
200958	6.1e-07	3.45e-08	0.2756	-5.51712	-1.52041	867.32	MUC20	mucin 20, cell surface associated	down-regulated
26033	6.31e-07	3.59e-08	0.1998	5.51006	1.10091	66.02	ATRNL1	attractin like 1	up-regulated
1311	6.31e-07	3.58e-08	0.3209	-5.51021	-1.76807	162.17	COMP	cartilage oligomeric matrix protein	down-regulated
1308	6.76e-07	3.9e-08	0.4298	-5.49539	-2.36168	5079.81	COL17A1	collagen type XVII alpha 1 chain	down-regulated
284835	6.81e-07	3.93e-08	0.2378	-5.49387	-1.30639	12.67	LINC00323	long intergenic non-protein coding RNA 323	down-regulated
105379752	6.85e-07	3.96e-08	0.1895	-5.4927	-1.04087	43.72	LOC105379752		down-regulated
105370804	7.09e-07	4.13e-08	0.2151	5.48538	1.18009	32.79	LOC105370804	uncharacterized LOC105370804	up-regulated
100233209	7.21e-07	4.21e-08	0.1987	5.48177	1.08945	45.09	PCED1B-AS1	PCED1B antisense RNA 1	up-regulated
145407	7.3e-07	4.28e-08	0.3084	-5.47903	-1.6895	785.86	ARMH4	armadillo like helical domain containing 4	down-regulated
64168	7.93e-07	4.69e-08	0.1838	5.4628	1.00433	25.9	NECAB1	N-terminal EF-hand calcium binding protein 1	up-regulated
9627	8.26e-07	4.91e-08	0.1926	5.45471	1.05033	75.24	SNCAIP	synuclein alpha interacting protein	up-regulated
23624	8.48e-07	5.05e-08	0.2577	-5.44946	-1.40414	102.5	CBLC	Cbl proto-oncogene C	down-regulated
51316	8.8e-07	5.25e-08	0.2457	-5.44252	-1.33701	269.69	PLAC8	placenta associated 8	down-regulated
388939	8.81e-07	5.27e-08	0.2801	-5.44205	-1.52444	24.73	PCARE	photoreceptor cilium actin regulator	down-regulated
27198	8.85e-07	5.3e-08	0.2461	-5.44107	-1.33912	83.26	HCAR1	hydroxycarboxylic acid receptor 1	down-regulated
51206	8.93e-07	5.36e-08	0.2722	-5.43903	-1.48031	74.49	GP6	glycoprotein VI platelet	down-regulated
1048	9.47e-07	5.71e-08	0.3267	-5.42768	-1.77349	20.82	CEACAM5	CEA cell adhesion molecule 5	down-regulated
170371	9.83e-07	5.97e-08	0.1949	5.4198	1.05654	226.72	TMEM273	transmembrane protein 273	up-regulated
105369767	1e-06	6.08e-08	0.2612	-5.41644	-1.41502	14.67	LOC105369767	uncharacterized LOC105369767	down-regulated
64388	1.02e-06	6.2e-08	0.2147	-5.41295	-1.1624	1185.29	GREM2	gremlin 2, DAN family BMP antagonist	down-regulated
81027	1.09e-06	6.69e-08	0.195	5.39926	1.05304	48.15	TUBB1	tubulin beta 1 class VI	up-regulated
388948	1.09e-06	6.7e-08	0.1911	-5.39895	-1.03179	804.59	LINC01118	long intergenic non-protein coding RNA 1118	down-regulated
27284	1.14e-06	7.06e-08	0.1978	5.38955	1.06624	17.26	SULT1B1	sulfotransferase family 1B member 1	up-regulated
7348	1.16e-06	7.22e-08	0.3275	-5.38568	-1.76384	187.97	UPK1B	uroplakin 1B	down-regulated
147645	1.16e-06	7.21e-08	0.2399	-5.38579	-1.29225	70.72	VSIG10L	V-set and immunoglobulin domain containing 10 like	down-regulated
101927070	1.25e-06	7.8e-08	0.2329	5.3717	1.25129	10.79	LINC02611	long intergenic non-protein coding RNA 2611	up-regulated
5196	1.3e-06	8.17e-08	0.2808	5.36327	1.50624	45.42	PF4	platelet factor 4	up-regulated
5321	1.38e-06	8.87e-08	0.2931	5.34841	1.56763	169.02	PLA2G4A	phospholipase A2 group IVA	up-regulated
3743	1.4e-06	9e-08	0.2546	-5.34586	-1.36086	31.97	KCNA7	potassium voltage-gated channel subfamily A member 7	down-regulated
121838	1.43e-06	9.25e-08	0.3065	5.34088	1.63679	422.06	NRAD1	non-coding RNA in the aldehyde dehydrogenase 1A pathway	up-regulated
51666	1.48e-06	9.61e-08	0.2106	5.33401	1.12331	80.9	ASB4	ankyrin repeat and SOCS box containing 4	up-regulated
101927888	1.51e-06	9.86e-08	0.2541	-5.32929	-1.35435	26.87	LOC101927888	uncharacterized LOC101927888	down-regulated
105371064	1.59e-06	1.04e-07	0.259	-5.31887	-1.3778	21.69	LOC105371064	uncharacterized LOC105371064	down-regulated
441476	1.62e-06	1.06e-07	0.1916	-5.31596	-1.01835	36.38	STPG3	sperm-tail PG-rich repeat containing 3	down-regulated
221438	1.64e-06	1.08e-07	0.2641	-5.31226	-1.40283	172.36	TREML5P	triggering receptor expressed on myeloid cells like 5, pseudogene	down-regulated
2844	1.69e-06	1.12e-07	0.2532	5.30652	1.3437	17.09	GPR21	G protein-coupled receptor 21	up-regulated
727800	1.92e-06	1.29e-07	0.2018	-5.2802	-1.06556	37.89	RNF208	ring finger protein 208	down-regulated
27076	1.95e-06	1.31e-07	0.1925	-5.27686	-1.01576	1437.9	LYPD3	LY6/PLAUR domain containing 3	down-regulated
167359	1.95e-06	1.32e-07	0.1956	-5.27628	-1.03189	80.69	NIM1K	NIM1 serine/threonine protein kinase	down-regulated
101927441	1.99e-06	1.35e-07	0.2271	-5.27255	-1.19761	15.35	EFHD2-AS1	EFHD2 antisense RNA 1	down-regulated
10261	2.09e-06	1.42e-07	0.195	5.26218	1.02633	210.04	IGSF6	immunoglobulin superfamily member 6	up-regulated
84466	2.13e-06	1.46e-07	0.2532	5.25777	1.33112	15.33	MEGF10	multiple EGF like domains 10	up-regulated
105379090	2.24e-06	1.55e-07	0.2026	-5.24683	-1.06317	28.79	LOC105379090	uncharacterized LOC105379090	down-regulated
105378948	2.26e-06	1.56e-07	0.3193	-5.24479	-1.67457	15.76	LOC105378948	uncharacterized LOC105378948	down-regulated
60495	2.66e-06	1.89e-07	0.1953	5.20951	1.01718	71.03	HPSE2	heparanase 2 (inactive)	up-regulated
101926971	2.69e-06	1.92e-07	0.3083	-5.20705	-1.60525	42.64	LINC01284	long intergenic non-protein coding RNA 1284	down-regulated
7057	2.74e-06	1.97e-07	0.2448	5.20236	1.27337	6611.63	THBS1	thrombospondin 1	up-regulated
100132735	2.82e-06	2.03e-07	0.2195	-5.19652	-1.14045	26.05	FILNC1	FOXO induced long non-coding RNA 1	down-regulated
440461	2.85e-06	2.06e-07	0.2477	-5.19376	-1.28653	26.16	ARHGAP27P2	Rho GTPase activating protein 27 pseudogene 2	down-regulated
360226	2.89e-06	2.1e-07	0.382	-5.19025	-1.98273	29.37	PRSS41	serine protease 41	down-regulated
387597	2.92e-06	2.12e-07	0.2058	-5.18842	-1.06777	563.16	ILDR2	immunoglobulin like domain containing receptor 2	down-regulated
2532	3.02e-06	2.21e-07	0.2714	5.18109	1.40635	87.55	ACKR1	atypical chemokine receptor 1 (Duffy blood group)	up-regulated
79865	3.06e-06	2.24e-07	0.2373	-5.17839	-1.22862	7678.66	TREML2	triggering receptor expressed on myeloid cells like 2	down-regulated
8876	3.3e-06	2.45e-07	0.2252	5.16148	1.16227	93.16	VNN1	vanin 1	up-regulated
5738	3.44e-06	2.57e-07	0.2003	-5.15275	-1.03212	2174.79	PTGFRN	prostaglandin F2 receptor inhibitor	down-regulated
57582	3.59e-06	2.7e-07	0.2187	5.14324	1.12478	30.4	KCNT1	potassium sodium-activated channel subfamily T member 1	up-regulated
4572	3.68e-06	2.78e-07	0.2701	-5.13773	-1.38758	47.72	TRNQ	tRNA-Gln	down-regulated
148252	4.07e-06	3.11e-07	0.2741	-5.11682	-1.40227	28.63	DIRAS1	DIRAS family GTPase 1	down-regulated
101927495	4.12e-06	3.16e-07	0.231	-5.11345	-1.18134	18.49	LOC101927495	uncharacterized LOC101927495	down-regulated
105375350	4.19e-06	3.22e-07	0.2251	-5.11024	-1.15049	23.58	LOC105375350	uncharacterized LOC105375350	down-regulated
112268047	4.23e-06	3.26e-07	0.2502	-5.10783	-1.27813	86.7	LOC112268047		down-regulated
3752	4.27e-06	3.3e-07	0.2248	5.10548	1.14786	18.02	KCND3	potassium voltage-gated channel subfamily D member 3	up-regulated
126731	4.29e-06	3.32e-07	0.2251	-5.10455	-1.14925	6776.54	CCSAP	centriole, cilia and spindle associated protein	down-regulated
54674	4.41e-06	3.43e-07	0.3051	5.09839	1.55537	73.35	LRRN3	leucine rich repeat neuronal 3	up-regulated
5473	4.53e-06	3.55e-07	0.2816	5.09189	1.43385	73.01	PPBP	pro-platelet basic protein	up-regulated
105378998	4.56e-06	3.57e-07	0.2082	-5.09043	-1.05976	19.39	LOC105378998	uncharacterized LOC105378998	down-regulated
105372656	4.57e-06	3.58e-07	0.2107	-5.08988	-1.07265	47.24	LOC105372656	uncharacterized LOC105372656	down-regulated
6279	4.71e-06	3.71e-07	0.2621	5.08338	1.33237	409.12	S100A8	S100 calcium binding protein A8	up-regulated
84502	4.74e-06	3.74e-07	0.3591	5.08174	1.82508	32.57	JPH4	junctophilin 4	up-regulated
105376942	4.93e-06	3.92e-07	0.2676	-5.07304	-1.35738	15	LOC105376942	uncharacterized LOC105376942	down-regulated
112268280	4.93e-06	3.92e-07	0.22	5.07285	1.11621	28.26	LOC112268280		up-regulated
105379772	4.95e-06	3.94e-07	0.2148	-5.07173	-1.08928	49.96	LOC105379772	uncharacterized LOC105379772	down-regulated
6283	4.96e-06	3.96e-07	0.3627	5.07096	1.83937	41.34	S100A12	S100 calcium binding protein A12	up-regulated
776	5.15e-06	4.15e-07	0.2291	5.0619	1.15992	38.88	CACNA1D	calcium voltage-gated channel subunit alpha1 D	up-regulated
5801	5.17e-06	4.17e-07	0.3585	-5.06092	-1.81411	27.71	PTPRR	protein tyrosine phosphatase receptor type R	down-regulated
390937	5.29e-06	4.29e-07	0.2035	-5.05545	-1.02893	15.75	ERFL	ETS repressor factor like	down-regulated
23460	5.38e-06	4.38e-07	0.2648	5.0518	1.33749	119.02	ABCA6	ATP binding cassette subfamily A member 6	up-regulated
105373547	5.39e-06	4.39e-07	0.2218	-5.05112	-1.12031	40.64	LOC105373547	uncharacterized LOC105373547	down-regulated
22996	5.41e-06	4.41e-07	0.2187	-5.05035	-1.10436	26.05	TTC39A	tetratricopeptide repeat domain 39A	down-regulated
83648	5.42e-06	4.42e-07	0.2174	-5.04973	-1.09791	694.15	FAM167A	family with sequence similarity 167 member A	down-regulated
3861	5.98e-06	4.94e-07	0.3937	-5.02844	-1.97963	76.26	KRT14	keratin 14	down-regulated
79805	6.04e-06	5.01e-07	0.2608	5.02588	1.31063	36.54	VASH2	vasohibin 2	up-regulated
55301	6.08e-06	5.06e-07	0.2126	-5.02417	-1.06835	1569.97	OLAH	oleoyl-ACP hydrolase	down-regulated
10351	6.12e-06	5.1e-07	0.26	5.02247	1.30603	474.15	ABCA8	ATP binding cassette subfamily A member 8	up-regulated
206338	6.19e-06	5.16e-07	0.2388	-5.02016	-1.19857	3723.63	LVRN	laeverin	down-regulated
155	6.19e-06	5.16e-07	0.2079	5.02031	1.04362	139.03	ADRB3	adrenoceptor beta 3	up-regulated
84830	6.28e-06	5.27e-07	0.2942	5.01619	1.47573	16.2	ADTRP	androgen dependent TFPI regulating protein	up-regulated
342897	6.35e-06	5.34e-07	0.2598	-5.01379	-1.30233	747.99	NCCRP1	NCCRP1, F-box associated domain containing	down-regulated
105376871	6.38e-06	5.37e-07	0.215	-5.01276	-1.07754	46.93	GRHL3-AS1	GRHL3 antisense RNA 1	down-regulated
101928429	6.44e-06	5.44e-07	0.2087	5.01016	1.04556	21.49	MAP3K5-AS2	MAP3K5 antisense RNA 2	up-regulated
5156	6.61e-06	5.6e-07	0.222	5.00439	1.11108	2493.77	PDGFRA	platelet derived growth factor receptor alpha	up-regulated
116969	6.73e-06	5.74e-07	0.3641	-4.99991	-1.82069	20.19	ART5	ADP-ribosyltransferase 5	down-regulated
2854	6.74e-06	5.75e-07	0.3585	-4.99943	-1.79233	32.25	GPR32	G protein-coupled receptor 32	down-regulated
400935	7.04e-06	6.04e-07	0.2823	-4.98994	-1.40865	16.45	IL17REL	interleukin 17 receptor E like	down-regulated
101927745	7.09e-06	6.09e-07	0.2965	-4.98836	-1.47892	56.31	LOC101927745	uncharacterized LOC101927745	down-regulated
23007	7.46e-06	6.46e-07	0.231	4.97685	1.14988	30.19	PLCH1	phospholipase C eta 1	up-regulated
157869	7.66e-06	6.69e-07	0.251	4.97029	1.2476	428.41	SBSPON	somatomedin B and thrombospondin type 1 domain containing	up-regulated
101929650	7.97e-06	6.99e-07	0.2259	-4.96154	-1.12085	45.61	LOC101929650	uncharacterized LOC101929650	down-regulated
7143	8.47e-06	7.47e-07	0.2518	-4.9487	-1.24619	24.52	TNR	tenascin R	down-regulated
349667	8.72e-06	7.73e-07	0.3061	-4.94199	-1.51293	42	RTN4RL2	reticulon 4 receptor like 2	down-regulated
644815	8.89e-06	7.92e-07	0.28	-4.93727	-1.38237	149.3	FAM83G	family with sequence similarity 83 member G	down-regulated
3248	8.99e-06	8.04e-07	0.258	-4.93448	-1.27326	7461.79	HPGD	15-hydroxyprostaglandin dehydrogenase	down-regulated
6289	8.99e-06	8.03e-07	0.4893	4.93462	2.41431	35.14	SAA2	serum amyloid A2	up-regulated
146760	9.45e-06	8.54e-07	0.209	4.92259	1.02889	31.63	RTN4RL1	reticulon 4 receptor like 1	up-regulated
105378215	9.55e-06	8.63e-07	0.3058	-4.92044	-1.50477	632.23	CTB-99A3.1	uncharacterized CTB-99A3.1	down-regulated
388818	9.9e-06	8.98e-07	0.2938	-4.91269	-1.44335	328.39	KRTAP26-1	keratin associated protein 26-1	down-regulated
105371553	1.01e-05	9.16e-07	0.4004	-4.90891	-1.96559	31.92	LOC105371553		down-regulated
3872	1.01e-05	9.16e-07	0.4087	-4.90897	-2.00647	116.75	KRT17	keratin 17	down-regulated
131405	1.02e-05	9.29e-07	0.3119	-4.90614	-1.53032	41.36	TRIM71	tripartite motif containing 71	down-regulated
641776	1.04e-05	9.53e-07	0.2145	-4.90105	-1.05146	578.76	SPDYE14	speedy/RINGO cell cycle regulator family member E14	down-regulated
223117	1.05e-05	9.6e-07	0.267	4.89975	1.3082	19.15	SEMA3D	semaphorin 3D	up-regulated
107984010	1.09e-05	9.99e-07	0.2715	-4.89187	-1.32834	20.24	LOC107984010	uncharacterized LOC107984010	down-regulated
5737	1.09e-05	1.01e-06	0.2291	4.89018	1.12043	149.05	PTGFR	prostaglandin F receptor	up-regulated
7448	1.09e-05	1.01e-06	0.292	4.89003	1.42772	536.06	VTN	vitronectin	up-regulated
2707	1.1e-05	1.01e-06	0.2792	-4.88882	-1.36508	69.71	GJB3	gap junction protein beta 3	down-regulated
112268029	1.11e-05	1.03e-06	0.2401	-4.88546	-1.17308	35.99	LOC112268029	uncharacterized LOC112268029	down-regulated
145270	1.17e-05	1.09e-06	0.2962	4.8746	1.44397	45.68	PRIMA1	proline rich membrane anchor 1	up-regulated
51252	1.17e-05	1.09e-06	0.2126	-4.87437	-1.03625	25.57	FAM178B	family with sequence similarity 178 member B	down-regulated
105373421	1.19e-05	1.11e-06	0.3492	-4.8709	-1.70075	13.4	LOC105373421	uncharacterized LOC105373421	down-regulated
55351	1.23e-05	1.16e-06	0.2143	4.86199	1.04216	110.67	STK32B	serine/threonine kinase 32B	up-regulated
5143	1.26e-05	1.19e-06	0.3491	-4.85694	-1.69576	116.06	PDE4C	phosphodiesterase 4C	down-regulated
5678	1.28e-05	1.21e-06	0.2182	-4.85365	-1.05896	129063	PSG9	pregnancy specific beta-1-glycoprotein 9	down-regulated
643596	1.3e-05	1.24e-06	0.2588	-4.84931	-1.25518	27.26	RNF224	ring finger protein 224	down-regulated
730	1.32e-05	1.26e-06	0.2375	4.84529	1.15095	10246.1	C7	complement C7	up-regulated
8120	1.33e-05	1.27e-06	0.2651	-4.84492	-1.28416	57.84	AP3B2	adaptor related protein complex 3 subunit beta 2	down-regulated
759	1.34e-05	1.28e-06	0.4024	-4.84229	-1.9486	16.85	CA1	carbonic anhydrase 1	down-regulated
149428	1.37e-05	1.31e-06	0.2091	-4.83828	-1.01169	111.36	BNIPL	BCL2 interacting protein like	down-regulated
64805	1.41e-05	1.35e-06	0.2689	4.83153	1.29898	27.42	P2RY12	purinergic receptor P2Y12	up-regulated
7070	1.43e-05	1.37e-06	0.2314	4.8288	1.11751	1361.79	THY1	Thy-1 cell surface antigen	up-regulated
954	1.43e-05	1.38e-06	0.4107	-4.82821	-1.98304	38.71	ENTPD2	ectonucleoside triphosphate diphosphohydrolase 2	down-regulated
353322	1.45e-05	1.41e-06	0.2318	-4.82429	-1.11829	73.1	ANKRD37	ankyrin repeat domain 37	down-regulated
105370854	1.48e-05	1.44e-06	0.2094	-4.81953	-1.00922	104.7	LOC105370854	uncharacterized LOC105370854	down-regulated
4843	1.63e-05	1.61e-06	0.4358	-4.79648	-2.09027	51.66	NOS2	nitric oxide synthase 2	down-regulated
128434	1.67e-05	1.67e-06	0.4834	-4.79022	-2.31568	32.51	VSTM2L	V-set and transmembrane domain containing 2 like	down-regulated
55304	1.68e-05	1.68e-06	0.213	-4.78874	-1.01986	13332	SPTLC3	serine palmitoyltransferase long chain base subunit 3	down-regulated
1690	1.69e-05	1.69e-06	0.2429	4.78699	1.163	26.43	COCH	cochlin	up-regulated
338322	1.71e-05	1.71e-06	0.2919	-4.78448	-1.39663	151.84	NLRP10	NLR family pyrin domain containing 10	down-regulated
102723885	1.72e-05	1.73e-06	0.2429	-4.78256	-1.16177	59.56	SRI-AS1	SRI antisense RNA 1	down-regulated
105180390	1.72e-05	1.73e-06	0.2138	-4.78209	-1.0223	566.15	SPDYE13	speedy/RINGO cell cycle regulator family member E13	down-regulated
219995	1.83e-05	1.86e-06	0.3886	-4.76794	-1.85291	32.18	MS4A15	membrane spanning 4-domains A15	down-regulated
3491	1.86e-05	1.9e-06	0.2226	4.76357	1.06061	6160.75	CCN1	cellular communication network factor 1	up-regulated
121551	1.92e-05	1.97e-06	0.2243	4.75642	1.06702	73.78	ABTB3	ankyrin repeat and BTB domain containing 3	up-regulated
80763	1.92e-05	1.97e-06	0.3378	4.75622	1.60673	68.57	SPX	spexin hormone	up-regulated
3778	1.96e-05	2.02e-06	0.2376	4.75186	1.1291	234.99	KCNMA1	potassium calcium-activated channel subfamily M alpha 1	up-regulated
101927834	2.12e-05	2.2e-06	0.2714	-4.73453	-1.28488	56.65	LOC101927834	uncharacterized LOC101927834	down-regulated
155051	2.15e-05	2.24e-06	0.2942	-4.73076	-1.39158	22.38	CRYGN	crystallin gamma N	down-regulated
388125	2.35e-05	2.47e-06	0.2175	4.71078	1.02445	33.39	C2CD4B	C2 calcium dependent domain containing 4B	up-regulated
388581	2.46e-05	2.6e-06	0.2183	-4.70007	-1.02594	18.49	C1QTNF12	C1q and TNF related 12	down-regulated
105374480	2.49e-05	2.64e-06	0.4006	-4.69722	-1.88184	291.24	LOC105374480	uncharacterized LOC105374480	down-regulated
149461	2.5e-05	2.66e-06	0.2651	-4.69582	-1.24468	463.87	CLDN19	claudin 19	down-regulated
6422	2.55e-05	2.73e-06	0.2945	-4.69049	-1.38133	938.78	SFRP1	secreted frizzled related protein 1	down-regulated
283547	2.68e-05	2.88e-06	0.2422	4.67947	1.13326	16.44	LINC00639	long intergenic non-protein coding RNA 639	up-regulated
27255	2.8e-05	3.04e-06	0.4391	4.66809	2.04989	43.89	CNTN6	contactin 6	up-regulated
5671	2.81e-05	3.06e-06	0.2153	-4.66675	-1.00464	267405	PSG3	pregnancy specific beta-1-glycoprotein 3	down-regulated
84929	2.81e-05	3.07e-06	0.2751	4.666	1.28346	63.41	FIBCD1	fibrinogen C domain containing 1	up-regulated
6518	2.86e-05	3.13e-06	0.2315	-4.66203	-1.07947	100.46	SLC2A5	solute carrier family 2 member 5	down-regulated
101929387	2.94e-05	3.23e-06	0.3291	4.65546	1.53235	32.29	LMF1-AS1	LMF1 antisense RNA 1	up-regulated
84856	2.97e-05	3.27e-06	0.2735	4.65323	1.27267	57.13	LINC00839	long intergenic non-protein coding RNA 839	up-regulated
7136	3e-05	3.3e-06	0.3739	-4.65102	-1.7388	90.07	TNNI2	troponin I2, fast skeletal type	down-regulated
9241	3.14e-05	3.49e-06	0.3817	-4.63958	-1.77091	210.83	NOG	noggin	down-regulated
80125	3.22e-05	3.59e-06	0.2175	-4.63358	-1.00772	76.84	CCDC33	coiled-coil domain containing 33	down-regulated
100506071	3.39e-05	3.81e-06	0.2479	4.62127	1.14562	11.88	LOC100506071	uncharacterized LOC100506071	up-regulated
22844	3.44e-05	3.88e-06	0.217	-4.61764	-1.00193	98.34	FRMPD1	FERM and PDZ domain containing 1	down-regulated
107985532	3.99e-05	4.57e-06	0.285	-4.58346	-1.30649	145.5	LOC107985532	uncharacterized LOC107985532	down-regulated
6288	3.99e-05	4.58e-06	0.5571	4.58307	2.55327	124.57	SAA1	serum amyloid A1	up-regulated
8553	4.11e-05	4.74e-06	0.2613	-4.57598	-1.19592	3074.92	BHLHE40	basic helix-loop-helix family member e40	down-regulated
5008	4.45e-05	5.19e-06	0.2582	4.55684	1.17674	58.15	OSM	oncostatin M	up-regulated
440738	4.65e-05	5.45e-06	0.321	4.54669	1.45928	133.11	MAP1LC3C	microtubule associated protein 1 light chain 3 gamma	up-regulated
406941	4.69e-05	5.51e-06	0.2584	-4.54443	-1.17418	38.02	MIR149	microRNA 149	down-regulated
107986561	4.94e-05	5.85e-06	0.2468	-4.53174	-1.11865	17.1	LOC107986561	uncharacterized LOC107986561	down-regulated
1493	4.97e-05	5.89e-06	0.246	4.53023	1.11463	20.97	CTLA4	cytotoxic T-lymphocyte associated protein 4	up-regulated
164714	4.99e-05	5.91e-06	0.3313	-4.52948	-1.50049	11.53	TTLL8	tubulin tyrosine ligase like 8	down-regulated
1129	5.16e-05	6.16e-06	0.3536	4.52098	1.59857	82.54	CHRM2	cholinergic receptor muscarinic 2	up-regulated
574029	5.46e-05	6.59e-06	0.2625	-4.50661	-1.183	16.19	DUSP5P1	dual specificity phosphatase 5 pseudogene 1	down-regulated
105375352	5.5e-05	6.64e-06	0.2601	-4.50492	-1.17172	26.83	LOC105375352	uncharacterized LOC105375352	down-regulated
105375426	5.56e-05	6.73e-06	0.2396	-4.50201	-1.0788	19.7	LOC105375426	uncharacterized LOC105375426	down-regulated
151126	5.66e-05	6.88e-06	0.2547	4.49743	1.14544	30.24	ZNF385B	zinc finger protein 385B	up-regulated
1490	5.67e-05	6.89e-06	0.2422	4.49719	1.08916	5550.07	CCN2	cellular communication network factor 2	up-regulated
1013	5.69e-05	6.92e-06	0.2302	4.49606	1.0351	44.5	CDH15	cadherin 15	up-regulated
105377546	6.08e-05	7.45e-06	0.3224	4.48033	1.44427	39.88	LOC105377546	uncharacterized LOC105377546	up-regulated
126353	6.15e-05	7.56e-06	0.3694	-4.47726	-1.65411	47.7	MISP	mitotic spindle positioning	down-regulated
57452	6.31e-05	7.78e-06	0.2251	4.4711	1.00632	26.73	GALNT16	polypeptide N-acetylgalactosaminyltransferase 16	up-regulated
107985096	6.31e-05	7.79e-06	0.2957	-4.47096	-1.32214	23.32	LOC107985096	uncharacterized LOC107985096	down-regulated
400891	6.6e-05	8.24e-06	0.3515	-4.45898	-1.56732	13.56	LRRC74B	leucine rich repeat containing 74B	down-regulated
9911	6.64e-05	8.3e-06	0.2486	-4.45718	-1.10826	228.76	TMCC2	transmembrane and coiled-coil domain family 2	down-regulated
112267969	6.86e-05	8.61e-06	0.2268	4.44944	1.00931	9.68	LOC112267969	uncharacterized LOC112267969	up-regulated
57126	6.86e-05	8.61e-06	0.42	4.44932	1.86887	39.02	CD177	CD177 molecule	up-regulated
79962	7.05e-05	8.89e-06	0.2254	4.44263	1.00127	31.02	DNAJC22	DnaJ heat shock protein family (Hsp40) member C22	up-regulated
107987295	7.18e-05	9.08e-06	0.2322	-4.438	-1.03042	170	LINC02246	long intergenic non-protein coding RNA 2246	down-regulated
10408	7.18e-05	9.09e-06	0.245	-4.43788	-1.08735	64.4	MYCNOS	MYCN opposite strand	down-regulated
85414	7.27e-05	9.21e-06	0.2307	4.43484	1.02326	33.74	SLC45A3	solute carrier family 45 member 3	up-regulated
105374118	7.31e-05	9.29e-06	0.232	-4.43309	-1.02835	29.24	LOC105374118	uncharacterized LOC105374118	down-regulated
10855	7.34e-05	9.34e-06	0.2273	-4.43196	-1.00718	1445.3	HPSE	heparanase	down-regulated
100505875	7.4e-05	9.43e-06	0.3806	4.42995	1.68592	29.19	LINC01088	long intergenic non-protein coding RNA 1088	up-regulated
3897	7.68e-05	9.84e-06	0.2933	-4.42065	-1.29636	202.2	L1CAM	L1 cell adhesion molecule	down-regulated
120146	7.93e-05	1.02e-05	0.5021	-4.41219	-2.2153	24.14	TRIM64	tripartite motif containing 64	down-regulated
284359	8.65e-05	1.14e-05	0.3258	-4.38957	-1.43015	16.06	IZUMO1	izumo sperm-oocyte fusion 1	down-regulated
284654	8.81e-05	1.16e-05	0.2611	4.38428	1.1449	11.1	RSPO1	R-spondin 1	up-regulated
112268430	9.12e-05	1.21e-05	0.2956	-4.37581	-1.29353	1270.31	LOC112268430		down-regulated
124	9.28e-05	1.24e-05	0.2606	4.371	1.1389	18.07	ADH1A	alcohol dehydrogenase 1A (class I), alpha polypeptide	up-regulated
388121	9.85e-05	1.33e-05	0.2805	4.35534	1.22171	33.87	TNFAIP8L3	TNF alpha induced protein 8 like 3	up-regulated
286887	9.86e-05	1.33e-05	0.2524	-4.35508	-1.09904	103	KRT6C	keratin 6C	down-regulated
3854	0.000104	1.41e-05	0.2468	-4.34293	-1.07197	100.24	KRT6B	keratin 6B	down-regulated
112268146	0.00011	1.51e-05	0.2525	-4.32731	-1.09275	190.22	LOC112268146	uncharacterized LOC112268146	down-regulated
92949	0.000124	1.73e-05	0.263	4.29704	1.13026	63.08	ADAMTSL1	ADAMTS like 1	up-regulated
9865	0.000127	1.78e-05	0.2521	4.29065	1.08155	87.29	TRIL	TLR4 interactor with leucine rich repeats	up-regulated
5118	0.000127	1.78e-05	0.2336	4.29042	1.00211	891.94	PCOLCE	procollagen C-endopeptidase enhancer	up-regulated
2998	0.000129	1.83e-05	0.33	4.28445	1.41367	32.13	GYS2	glycogen synthase 2	up-regulated
3972	0.000131	1.87e-05	0.4657	-4.28042	-1.99349	217.07	LHB	luteinizing hormone subunit beta	down-regulated
100507632	0.000134	1.91e-05	0.2401	4.27511	1.02642	38.81	LINC00968	long intergenic non-protein coding RNA 968	up-regulated
10268	0.000141	2.04e-05	0.3008	4.26092	1.2818	168.92	RAMP3	receptor activity modifying protein 3	up-regulated
6340	0.000142	2.04e-05	0.3589	-4.26063	-1.52915	14.15	SCNN1G	sodium channel epithelial 1 subunit gamma	down-regulated
113146	0.000145	2.09e-05	0.3811	-4.25485	-1.62151	146.8	AHNAK2	AHNAK nucleoprotein 2	down-regulated
57402	0.000145	2.11e-05	0.5808	-4.25318	-2.47008	48.69	S100A14	S100 calcium binding protein A14	down-regulated
5972	0.000146	2.12e-05	0.3151	-4.25148	-1.33976	73.01	REN	renin	down-regulated
54478	0.000146	2.13e-05	0.3138	4.25109	1.33397	17.94	PIMREG	PICALM interacting mitotic regulator	up-regulated
3866	0.000161	2.38e-05	0.3324	-4.22556	-1.4044	73.36	KRT15	keratin 15	down-regulated
56479	0.000162	2.4e-05	0.3118	4.22376	1.31708	11.87	KCNQ5	potassium voltage-gated channel subfamily Q member 5	up-regulated
9002	0.000174	2.61e-05	0.3486	-4.20536	-1.46608	27.17	F2RL3	F2R like thrombin or trypsin receptor 3	down-regulated
2852	0.000175	2.61e-05	0.2537	-4.20473	-1.06661	228.79	GPER1	G protein-coupled estrogen receptor 1	down-regulated
745	0.000175	2.63e-05	0.2695	4.20322	1.13259	141.18	MYRF	myelin regulatory factor	up-regulated
116449	0.000179	2.69e-05	0.3126	-4.19817	-1.31218	15.83	CLNK	cytokine dependent hematopoietic cell linker	down-regulated
140628	0.000185	2.79e-05	0.2464	4.18991	1.03237	18.44	GATA5	GATA binding protein 5	up-regulated
729	0.000186	2.82e-05	0.3772	4.18782	1.57973	43.83	C6	complement C6	up-regulated
1735	0.000186	2.81e-05	0.2474	4.18805	1.03605	440.72	DIO3	iodothyronine deiodinase 3	up-regulated
1960	0.000188	2.86e-05	0.3057	4.18411	1.27908	52.98	EGR3	early growth response 3	up-regulated
81615	0.000191	2.92e-05	0.2692	4.17964	1.12504	58.8	TMEM163	transmembrane protein 163	up-regulated
83875	0.000207	3.2e-05	0.2456	4.15848	1.02144	67.49	BCO2	beta-carotene oxygenase 2	up-regulated
200373	0.000208	3.22e-05	0.2419	4.15735	1.00573	14.91	CFAP221	cilia and flagella associated protein 221	up-regulated
102465855	0.000217	3.4e-05	0.2507	-4.14507	-1.03917	11.29	MIR7973-2	microRNA 7973-2	down-regulated
404217	0.000221	3.46e-05	0.281	4.14076	1.16345	20.97	CTXN1	cortexin 1	up-regulated
388585	0.000236	3.76e-05	0.248	-4.12158	-1.02195	11.83	HES5	hes family bHLH transcription factor 5	down-regulated
105379310	0.000246	3.95e-05	0.2738	-4.11031	-1.12538	11.34	LOC105379310		down-regulated
5522	0.000262	4.27e-05	0.4759	-4.09214	-1.94762	35.67	PPP2R2C	protein phosphatase 2 regulatory subunit Bgamma	down-regulated
53942	0.000271	4.45e-05	0.261	4.08265	1.06549	117.81	CNTN5	contactin 5	up-regulated
102466250	0.000272	4.47e-05	0.2507	-4.08181	-1.02316	11.56	MIR7973-1	microRNA 7973-1	down-regulated
6582	0.000283	4.69e-05	0.2962	4.07046	1.20549	15.6	SLC22A2	solute carrier family 22 member 2	up-regulated
26	0.000305	5.11e-05	0.3464	-4.05035	-1.403	28976	AOC1	amine oxidase copper containing 1	down-regulated
107985906	0.000306	5.14e-05	0.3694	4.04936	1.49564	16.4	LOC107985906		up-regulated
60675	0.000308	5.16e-05	0.2827	4.04811	1.14445	20.65	PROK2	prokineticin 2	up-regulated
2026	0.00031	5.22e-05	0.2826	-4.04552	-1.1432	169.15	ENO2	enolase 2	down-regulated
115265	0.000312	5.26e-05	0.3009	-4.04374	-1.21674	90.57	DDIT4L	DNA damage inducible transcript 4 like	down-regulated
11280	0.000325	5.51e-05	0.3378	4.03307	1.36253	121.27	SCN11A	sodium voltage-gated channel alpha subunit 11	up-regulated
3885	0.00033	5.61e-05	0.2765	-4.02872	-1.11375	39.61	KRT34	keratin 34	down-regulated
5214	0.000348	5.98e-05	0.2967	-4.01377	-1.19103	502.73	PFKP	phosphofructokinase, platelet	down-regulated
135927	0.000361	6.23e-05	0.2739	-4.00389	-1.09664	14.41	LLCFC1	LLLL and CFNLAS motif containing 1	down-regulated
107985495	0.000372	6.46e-05	0.3758	-3.99548	-1.50144	62.53	LOC107985495		down-regulated
125	0.000395	6.93e-05	0.3797	3.97863	1.5106	76.31	ADH1B	alcohol dehydrogenase 1B (class I), beta polypeptide	up-regulated
6330	0.000398	6.97e-05	0.276	3.97721	1.09762	131.97	SCN4B	sodium voltage-gated channel beta subunit 4	up-regulated
338440	0.000399	7.01e-05	0.3031	-3.97599	-1.20498	72.25	ANO9	anoctamin 9	down-regulated
9914	0.000407	7.15e-05	0.3766	-3.97114	-1.49556	248.65	ATP2C2	ATPase secretory pathway Ca2+ transporting 2	down-regulated
145864	0.000408	7.18e-05	0.2694	-3.97037	-1.06949	84.24	HAPLN3	hyaluronan and proteoglycan link protein 3	down-regulated
389206	0.000409	7.21e-05	0.4377	3.96917	1.73721	18.48	BEND4	BEN domain containing 4	up-regulated
105370312	0.000419	7.43e-05	0.3377	3.96201	1.33781	127.31	LOC105370312	uncharacterized LOC105370312	up-regulated
7079	0.000422	7.49e-05	0.3019	3.9601	1.19538	74.6	TIMP4	TIMP metallopeptidase inhibitor 4	up-regulated
401647	0.000428	7.61e-05	0.2893	3.95623	1.14437	31.51	GOLGA7B	golgin A7 family member B	up-regulated
55061	0.000447	8.02e-05	0.3089	3.94372	1.21835	14.28	SUSD4	sushi domain containing 4	up-regulated
3560	0.000459	8.26e-05	0.3448	-3.93675	-1.35754	1407.73	IL2RB	interleukin 2 receptor subunit beta	down-regulated
105376569	0.000491	8.96e-05	0.2759	3.91712	1.08056	32.87	LINC02751	long intergenic non-protein coding RNA 2751	up-regulated
251	0.00051	9.39e-05	0.2867	-3.90594	-1.11975	18654	ALPG	alkaline phosphatase, germ cell	down-regulated
11074	0.000527	9.74e-05	0.4065	-3.89701	-1.58415	30.48	TRIM31	tripartite motif containing 31	down-regulated
650	0.000571	0.000107	0.274	3.87396	1.06129	484.02	BMP2	bone morphogenetic protein 2	up-regulated
84620	0.000574	0.000108	0.2629	3.872	1.01786	52.64	ST6GAL2	ST6 beta-galactoside alpha-2,6-sialyltransferase 2	up-regulated
55816	0.000612	0.000116	0.3021	3.85401	1.16441	29.11	DOK5	docking protein 5	up-regulated
6769	0.000615	0.000117	0.3451	3.85232	1.32939	16.84	STAC	SH3 and cysteine rich domain	up-regulated
133396	0.000622	0.000118	0.3169	-3.84943	-1.21993	19.18	IL31RA	interleukin 31 receptor A	down-regulated
55722	0.00066	0.000127	0.2894	-3.83151	-1.10888	284.22	CEP72	centrosomal protein 72	down-regulated
57529	0.000666	0.000129	0.3293	3.82931	1.26106	42.41	RTL9	retrotransposon Gag like 9	up-regulated
54435	0.000666	0.000129	0.6048	-3.82874	-2.31548	127.77	HCG4	HLA complex group 4	down-regulated
107984011	0.000677	0.000131	0.2638	3.82415	1.00869	10.71	LOC107984011	uncharacterized LOC107984011	up-regulated
222643	0.000689	0.000134	0.2671	-3.81885	-1.01986	208.92	UNC5CL	unc-5 family C-terminal like	down-regulated
100653515	0.000702	0.000137	0.2858	-3.81363	-1.09003	89.6	CEP295NL	CEP295 N-terminal like	down-regulated
221476	0.000709	0.000139	0.3153	-3.81076	-1.20158	127.78	PI16	peptidase inhibitor 16	down-regulated
147111	0.00073	0.000143	0.3488	-3.80256	-1.32638	5746.1	NOTUM	notum, palmitoleoyl-protein carboxylesterase	down-regulated
107986779	0.000764	0.000151	0.2794	-3.78926	-1.05867	25.33	LOC107986779	replaced by ID 1687	down-regulated
430	0.000773	0.000153	0.4152	-3.78586	-1.5719	203.13	ASCL2	achaete-scute family bHLH transcription factor 2	down-regulated
23114	0.000855	0.000173	0.3499	3.75607	1.31409	1394.95	NFASC	neurofascin	up-regulated
3127	0.000869	0.000176	0.2861	-3.7512	-1.07339	640.95	HLA-DRB5	major histocompatibility complex, class II, DR beta 5	down-regulated
3904	0.000961	0.000199	0.3545	-3.72067	-1.31898	87.71	LAIR2	leukocyte associated immunoglobulin like receptor 2	down-regulated
10661	0.000974	0.000202	0.3382	-3.71672	-1.257	12.88	KLF1	KLF transcription factor 1	down-regulated
84258	0.001	0.000209	0.2907	3.70783	1.0778	43.28	SYT3	synaptotagmin 3	up-regulated
250	0.00102	0.000214	0.2781	-3.702	-1.0295	60350.7	ALPP	alkaline phosphatase, placental	down-regulated
642446	0.00103	0.000217	0.5382	-3.69819	-1.99048	34.94	TRIM64B	tripartite motif containing 64B	down-regulated
100302650	0.0011	0.000235	0.2914	3.67859	1.07205	27.72	BABAM2-AS1	BABAM2 antisense RNA 1	up-regulated
148113	0.00114	0.000242	0.3997	-3.67024	-1.46693	26.07	CILP2	cartilage intermediate layer protein 2	down-regulated
101928957	0.00116	0.000249	0.2813	3.66348	1.03063	12.73	LOC101928957	uncharacterized LOC101928957	up-regulated
6696	0.0012	0.000258	0.3411	3.65395	1.24627	29111.7	SPP1	secreted phosphoprotein 1	up-regulated
9623	0.00139	0.000309	0.2937	-3.60774	-1.05959	163.99	TCL1B	TCL1 family AKT coactivator B	down-regulated
92293	0.00143	0.000319	0.4172	3.59976	1.50181	117.93	TMEM132C	transmembrane protein 132C	up-regulated
114795	0.00143	0.000319	0.369	-3.59906	-1.32802	22.35	TMEM132B	transmembrane protein 132B	down-regulated
780851	0.0016	0.000366	0.3326	3.56318	1.18499	47.02	SNORD3A	small nucleolar RNA, C/D box 3A	up-regulated
1800	0.00177	0.000411	0.3755	3.53314	1.32679	13.26	DPEP1	dipeptidase 1	up-regulated
4640	0.00178	0.000415	0.3502	3.53021	1.23629	55.91	MYO1A	myosin IA	up-regulated
285097	0.00181	0.000423	0.4012	3.52525	1.41447	11.99	LOC285097	uncharacterized FLJ38379	up-regulated
1381	0.00182	0.000426	0.3141	3.52342	1.10672	56.12	CRABP1	cellular retinoic acid binding protein 1	up-regulated
216	0.00183	0.00043	0.4127	3.52115	1.45308	254.87	ALDH1A1	aldehyde dehydrogenase 1 family member A1	up-regulated
119587	0.00184	0.000431	0.304	-3.52023	-1.06998	2421.19	CPXM2	carboxypeptidase X, M14 family member 2	down-regulated
8516	0.00187	0.000441	0.3014	3.51395	1.05912	11.22	ITGA8	integrin subunit alpha 8	up-regulated
221458	0.00193	0.000457	0.3246	-3.50456	-1.13744	151.42	KIF6	kinesin family member 6	down-regulated
2196	0.00201	0.00048	0.4093	-3.49191	-1.42941	188.03	FAT2	FAT atypical cadherin 2	down-regulated
103752554	0.00212	0.00051	0.369	-3.4756	-1.28242	24.82	MYCNUT	MYCN upstream transcript	down-regulated
1286	0.00221	0.000536	0.3685	3.46186	1.27582	16.57	COL4A4	collagen type IV alpha 4 chain	up-regulated
105372841	0.00238	0.000583	0.2973	-3.43962	-1.02251	19.38	LOC105372841	uncharacterized LOC105372841	down-regulated
107986064	0.00242	0.000595	0.3594	3.43409	1.23405	33.49	LOC107986064	uncharacterized LOC107986064	up-regulated
771	0.00266	0.000666	0.3633	-3.40335	-1.23634	95	CA12	carbonic anhydrase 12	down-regulated
1088	0.00278	0.000699	0.3134	-3.39001	-1.06258	164.37	CEACAM8	CEA cell adhesion molecule 8	down-regulated
5806	0.0028	0.000706	0.6003	3.3874	2.03341	238.74	PTX3	pentraxin 3	up-regulated
780852	0.00281	0.000707	0.3438	3.38673	1.16435	40.1	SNORD3B-2	small nucleolar RNA, C/D box 3B-2	up-regulated
107986058	0.00288	0.000729	0.3084	3.37839	1.0418	12.67	LOC107986058	uncharacterized LOC107986058	up-regulated
122651	0.00312	0.000798	0.3887	3.3535	1.30335	39.39	RNASE11	ribonuclease A family member 11 (inactive)	up-regulated
643847	0.00328	0.000852	0.3375	3.33525	1.12556	55.08	PGA4	pepsinogen A4	up-regulated
643834	0.00329	0.000854	0.3397	3.33458	1.13283	54.09	PGA3	pepsinogen A3	up-regulated
26871	0.00335	0.000871	0.5089	3.32917	1.69406	104.06	RNU1-1	RNA, U1 small nuclear 1	up-regulated
780853	0.00336	0.000875	0.3462	3.32784	1.15219	39.79	SNORD3C	small nucleolar RNA, C/D box 3C	up-regulated
3118	0.00345	0.000902	0.4134	-3.31948	-1.37221	48.63	HLA-DQA2	major histocompatibility complex, class II, DQ alpha 2	down-regulated
56301	0.00347	0.000909	0.3958	-3.31738	-1.31288	32.55	SLC7A10	solute carrier family 7 member 10	down-regulated
10686	0.00347	0.00091	0.3359	3.31686	1.11417	65.15	CLDN16	claudin 16	up-regulated
780854	0.00354	0.000929	0.3414	3.31112	1.13058	40.28	SNORD3D	small nucleolar RNA, C/D box 3D	up-regulated
26864	0.00358	0.000944	0.5129	3.30675	1.69614	103.32	RNVU1-7	RNA, variant U1 small nuclear 7	up-regulated
2810	0.00362	0.000959	0.3588	-3.30219	-1.18498	35.99	SFN	stratifin	down-regulated
26851	0.00376	0.001	0.3466	3.29031	1.14046	35.61	SNORD3B-1	small nucleolar RNA, C/D box 3B-1	up-regulated
6357	0.0038	0.00101	0.3057	3.28665	1.00483	54.89	CCL13	C-C motif chemokine ligand 13	up-regulated
126567	0.00388	0.00104	0.321	-3.27947	-1.05262	20.95	C2CD4C	C2 calcium dependent domain containing 4C	down-regulated
6060	0.00391	0.00105	0.5036	3.27689	1.65011	97.31	RNU1-4	RNA, U1 small nuclear 4	up-regulated
285025	0.00392	0.00105	0.3107	3.27603	1.01784	46.44	CCDC141	coiled-coil domain containing 141	up-regulated
84189	0.004	0.00108	0.4429	3.26917	1.44803	16.48	SLITRK6	SLIT and NTRK like family member 6	up-regulated
155185	0.00404	0.00109	0.3074	-3.26572	-1.00398	76.42	AMZ1	archaelysin family metallopeptidase 1	down-regulated
646029	0.00405	0.0011	0.7544	-3.26489	-2.46287	180.28	LINC03030	long intergenic non-protein coding RNA 3030	down-regulated
2335	0.0041	0.00111	0.4172	-3.26105	-1.3606	250243	FN1	fibronectin 1	down-regulated
26863	0.00414	0.00113	0.5212	3.25681	1.6973	102.02	RNVU1-18	RNA, variant U1 small nuclear 18	up-regulated
340895	0.00435	0.00119	0.3303	-3.24028	-1.07021	26.04	MALRD1	MAM and LDL receptor class A domain containing 1	down-regulated
26869	0.00436	0.0012	0.5154	3.2395	1.66973	104.86	RNU1-3	RNA, U1 small nuclear 3	up-regulated
284612	0.00439	0.00121	0.3224	3.23729	1.04381	77.18	SYPL2	synaptophysin like 2	up-regulated
105379574	0.00453	0.00126	0.5145	3.22579	1.65981	102.44	LOC105379574	uncharacterized LOC105379574	up-regulated
27123	0.00456	0.00127	0.366	3.2238	1.17997	31.82	DKK2	dickkopf WNT signaling pathway inhibitor 2	up-regulated
5222	0.00466	0.0013	0.3296	3.21685	1.06027	46.37	PGA5	pepsinogen A5	up-regulated
26870	0.00514	0.00145	0.508	3.18383	1.61735	96.73	RNU1-2	RNA, U1 small nuclear 2	up-regulated
84561	0.0052	0.00148	0.3307	-3.17953	-1.0516	112.32	SLC12A8	solute carrier family 12 member 8	down-regulated
112267895	0.00535	0.00153	0.3261	-3.16967	-1.03368	13.29	LOC112267895	uncharacterized LOC112267895	down-regulated
248	0.00563	0.00163	0.3358	-3.15113	-1.05823	1049.71	ALPI	alkaline phosphatase, intestinal	down-regulated
105374928	0.00576	0.00167	0.4846	-3.14283	-1.52309	24.38	LOC105374928	uncharacterized LOC105374928	down-regulated
100616237	0.00586	0.00171	0.4096	-3.13723	-1.28499	14.46	MIR4640	microRNA 4640	down-regulated
7044	0.0059	0.00172	0.411	3.13508	1.28865	68.62	LEFTY2	left-right determination factor 2	up-regulated
3773	0.006	0.00176	0.3958	-3.12849	-1.2383	18.22	KCNJ16	potassium inwardly rectifying channel subfamily J member 16	down-regulated
27299	0.00612	0.0018	0.3676	-3.12178	-1.14745	35.93	ADAMDEC1	ADAM like decysin 1	down-regulated
352962	0.00612	0.0018	0.6512	-3.12139	-2.03253	45.28	HLA-V	major histocompatibility complex, class I, V (pseudogene)	down-regulated
10590	0.00672	0.00201	0.6104	3.08866	1.88522	81.18	SCGN	secretagogin, EF-hand calcium binding protein	up-regulated
922	0.00695	0.00209	0.416	3.07665	1.27988	57.76	CD5L	CD5 molecule like	up-regulated
400643	0.00756	0.00232	0.3699	-3.0461	-1.12665	13.3	LINC00668	long intergenic non-protein coding RNA 668	down-regulated
3853	0.00832	0.0026	0.3586	-3.01163	-1.07999	86.15	KRT6A	keratin 6A	down-regulated
105378909	0.00872	0.00275	0.4569	2.9947	1.3684	30.63	LINC02884	long intergenic non-protein coding RNA 2884	up-regulated
7850	0.00875	0.00276	0.3966	-2.99301	-1.18709	177.38	IL1R2	interleukin 1 receptor type 2	down-regulated
26232	0.0101	0.00328	0.5054	-2.93994	-1.48593	22.3	FBXO2	F-box protein 2	down-regulated
118663	0.0101	0.0033	0.3495	-2.9386	-1.02691	69.84	BTBD16	BTB domain containing 16	down-regulated
2562	0.0109	0.00362	0.4198	2.90932	1.22131	30.42	GABRB3	gamma-aminobutyric acid type A receptor subunit beta3	up-regulated
136853	0.0122	0.0041	0.3489	-2.87056	-1.00144	85.59	SSC4D	scavenger receptor cysteine rich family member with 4 domains	down-regulated
107984270	0.0125	0.00422	0.408	-2.86142	-1.16743	18.35	LOC107984270	uncharacterized LOC107984270	down-regulated
283303	0.013	0.00442	0.4162	-2.8464	-1.18463	25.94	MRGPRG-AS1	MRGPRG antisense RNA 1	down-regulated
90019	0.0158	0.00559	0.367	-2.77093	-1.01687	217.14	SYT8	synaptotagmin 8	down-regulated
70	0.0167	0.00599	0.4122	2.74832	1.13292	125.04	ACTC1	actin alpha cardiac muscle 1	up-regulated
4969	0.0181	0.00659	0.4289	2.71704	1.16542	118.14	OGN	osteoglycin	up-regulated
51676	0.0181	0.00659	0.4083	2.71691	1.10918	483.33	ASB2	ankyrin repeat and SOCS box containing 2	up-regulated
113220	0.0198	0.00734	0.5282	-2.68104	-1.41618	34.37	KIF12	kinesin family member 12	down-regulated
3117	0.0199	0.0074	0.3898	-2.67824	-1.04403	163.57	HLA-DQA1	major histocompatibility complex, class II, DQ alpha 1	down-regulated
284486	0.02	0.00743	0.4197	-2.67701	-1.12343	45.34	THEM5	thioesterase superfamily member 5	down-regulated
9153	0.0236	0.00912	0.3969	2.6076	1.03491	110.64	SLC28A2	solute carrier family 28 member 2	up-regulated
6063	0.0237	0.00915	0.5468	2.60629	1.42504	115.07	RNVU1-2A	RNA, variant U1 small nuclear 2A	up-regulated
84432	0.0255	0.00995	0.4256	2.57751	1.09708	764.72	PROK1	prokineticin 1	up-regulated
10537	0.0276	0.011	0.8109	-2.5436	-2.06261	51.16	UBD	ubiquitin D	down-regulated
105379051	0.0277	0.011	0.4229	-2.54281	-1.0754	19.61	LOC105379051	uncharacterized LOC105379051	down-regulated
5743	0.029	0.0116	0.4395	2.52327	1.10894	197.54	PTGS2	prostaglandin-endoperoxide synthase 2	up-regulated
105379524	0.0306	0.0124	0.4924	2.49965	1.23073	115.85	LOC105379524	uncharacterized LOC105379524	up-regulated
100008587	0.0352	0.0147	0.4269	2.43881	1.04112	76.18	RNA5-8SN5	RNA, 5.8S ribosomal N5	up-regulated
5553	0.0357	0.015	0.4989	-2.43302	-1.21391	33014.8	PRG2	proteoglycan 2, pro eosinophil major basic protein	down-regulated
109864274	0.0371	0.0157	0.4267	2.41612	1.03105	76.72	RNA5-8SN4	RNA, 5.8S ribosomal N4	up-regulated
106632260	0.039	0.0166	0.429	2.39455	1.02722	76.64	RNA5-8SN1	RNA, 5.8S ribosomal N1	up-regulated
109864281	0.0399	0.0171	0.4285	2.38471	1.02175	76.6	RNA5-8SN2	RNA, 5.8S ribosomal N2	up-regulated
2687	0.0456	0.02	0.4589	2.32664	1.06763	372.59	GGT5	gamma-glutamyltransferase 5	up-regulated
1006	0.049	0.0218	0.4604	2.29382	1.05614	18.59	CDH8	cadherin 8	up-regulated

## Sheet: S3 Table
Table S3. Docking analysis of flavonoid interactions with the PTGS2 protein
Compound PubChem ID	Compound Name	RMSD/ub	RMSD/lb	Binding Affinity (kcal/mol)
3354	Flavoxate	0	0	-9.1
5281613	Diosmin	0	0	-9
1880	7,8-Dihydroxyflavone	0	0	-8.9
11349	3-Hydroxyflavone	0	0	-8.9
5280647	Gossypetin	0	0	-8.8
5281691	Rhamnetin	0	0	-8.8
72277	Epigallocatechin	0	0	-8.7
73607	Sakuranin	0	0	-8.7
442456	Poncirin	0	0	-8.6
5280443	Apigenin	0	0	-8.6
5281614	Fisetin	0	0	-8.6
5281654	Isorhamnetin	0	0	-8.6
5281697	Scutellarein	0	0	-8.6
932	5,7-Dihydroxy-2-(4-hydroxyphenyl)chroman-4-one	0	0	-8.5
72276	Epicatechin	0	0	-8.5
72279	6-Hydroxyflavone	0	0	-8.5
73635	Homoeriodictyol	0	0	-8.5
107905	(-)-Epicatechin gallate	0	0	-8.5
442428	Naringin	0	0	-8.5
5280343	Quercetin	0	0	-8.5
5280445	Luteolin	0	0	-8.5
5280863	Kaempferol	0	0	-8.5
5281670	Morin	0	0	-8.5
5320945	Rhamnazin	0	0	-8.5
94156	Flavan	0	0	-8.4
440735	Eriodictyol	0	0	-8.4
1268276	7-O-Methyleriodictyol	0	0	-8.4
5281605	Baicalein	0	0	-8.4
5281607	Chrysin	0	0	-8.4
65084	Gallocatechin	0	0	-8.3
122850	Aromadendrin	0	0	-8.3
5281616	Galangin	0	0	-8.3
5281666	Kaempferide	0	0	-8.3
5460097	2,3-Dihydrogossypetin	0	0	-8.3
9064	Cianidanol	0	0	-8.2
68071	Pinocembrin	0	0	-8.2
73571	Sakuranetin	0	0	-8.2
92775	Butin	0	0	-8.2
439533	Taxifolin	0	0	-8.2
33572	Ritodrine	0	0	-8.1
154279	Alpinetin	0	0	-8.1
442410	Garbanzol	0	0	-8.1
5281703	vogonin	0	0	-8.1
5317435	Fustin	0	0	-8.1
11340891	Retosiban	0	0	-8.1
101101166	Dihydroglycitein	0	0	-8.1
161557	Dihydromyricetin	0	0	-8
5281604	Azaleatin	0	0	-8
5281672	Myricetin	0	0	-8
5281708	Daidzein	0	0	-8
72281	Hesperetin	0	0	-7.9
160481	Isosakuranetin	0	0	-7.9
5280961	Genistein	0	0	-7.9
5458714	Dihydromorin	0	0	-7.9
91469	Equol	0	0	-7.8
235905	Allylestrenol	0	0	-7.8
9838356	Dihydrogenistein	0	0	-7.8
194340	Maysin	0	0	-7.7
5281677	Pachypodol	0	0	-7.5
5317750	Glycitein	0	0	-7.4
3084605	Natsudaidain	0	0	-7.3
5403	Terbutaline	0	0	-6.8
169870	Hydroxyprogesterone caproate	0	0	-6.7
194566	Apimaysin	0	0	-6.7
68077	Tangeretin	0	0	-6.6
135403798	1,8-Bis((2R,3R)-3,5,7-trihydroxy-2H-1-benzopyran-2-yl)-3,4,6-trihydroxy-5H-benzocyclohepten-5-one	0	0	-4.2

## Sheet: S4 Table
Table S4. In silico pharmacokinetic analysis of ligands (flavonoids and PTB drugs) used in this study
Compound ID	Compound	Molecular weight	LogP	Rotatable bonds	H-Acceptors	H-Donors	Surface Area	Water Solubility	Caco2 permeability	Intestinal Absorption	Skin Permeability	P-glycoprotein substrate	P-glycoprotein I inhibitor	P-glycoprotein II inhibitor	VDss (human)	Fraction unbound (human)	BBB permeability	CNS permeability	CYP2D6 substrate	CYP3A4 substrate	CYP1A2 inhibitior	CYP2C19 inhibitior	CYP2C9 inhibitior	CYP2D6 inhibitior	CYP3A4 inhibitior	Total Clearance	Renal OCT2 substrate	AMES toxicity	Max. tolerated dose (human)	hERG I inhibitor	hERG II inhibitor	Oral Rat Acute Toxicity (LD50)	Oral Rat Chronic Toxicity (LOAEL)	Hepatotoxicity	Skin Sensitisation	T.Pyriformisátoxicity	Minnow toxicity
932	5,7-Dihydroxy-2-(4-hydroxyphenyl)chroman-4-one	272.25	2.5099	1	5	3	114.235	NC
1880	7,8-Dihydroxyflavone	254.24	2.8712	1	4	2	107.725	-3.458	1.048	93.025	-3.131	Yes	No	No	-0.654	0.178	0.006	-1.869	No	No	Yes	No	No	No	No	0.233	No	Yes	1.256	No	No	2.367	2.238	No	No	1.297	1.454
9064	Cianidanol	290.27	1.5461	1	6	5	119.662	-3.491	-0.224	78.471	-3.675	Yes	No	No	-0.053	0.435	-0.329	-2.411	No	No	Yes	No	No	No	No	0.779	No	Yes	0.547	No	No	2.39	1.501	No	No	1.147	1.796
11349	3-Hydroxyflavone	238.24	3.1656	1	3	1	102.931	-3.51	1.287	91.933	-2.985	Yes	No	No	0.335	0.4	0.186	-1.952	No	No	Yes	No	No	No	No	0.627	No	No	0.805	No	No	2.391	2.03	No	No	1.638	1.369
65084	Gallocatechin	306.27	1.2517	1	7	6	124.456	-3.7	-0.267	76.252	-3.627	Yes	No	No	-0.178	0.436	-0.499	-2.512	No	No	No	No	No	No	No	0.807	No	Yes	0.475	No	No	2.393	1.467	No	No	0.977	1.902
68071	Pinocembrin	256.25	2.8043	1	4	2	109.441	-3.565	0.962	92.284	-3.284	Yes	No	No	0.221	0.405	0.001	-2.064	No	No	Yes	No	No	No	No	0.712	No	Yes	0.711	No	No	2.451	1.839	No	No	1.594	1.436
72276	Epicatechin	290.27	1.5461	1	6	5	119.662	-3.491	-0.224	78.471	-3.675	Yes	No	No	-0.053	0.435	-0.329	-2.411	No	No	Yes	No	No	No	No	0.779	No	Yes	0.547	No	No	2.39	1.501	No	No	1.147	1.796
72277	Epigallocatechin	306.27	1.2517	1	7	6	124.456	-3.7	-0.267	76.252	-3.627	Yes	No	No	-0.178	0.436	-0.499	-2.512	No	No	No	No	No	No	No	0.807	No	Yes	0.475	No	No	2.393	1.467	No	No	0.977	1.902
72279	6-Hydroxyflavone	238.24	3.1656	1	3	1	102.931	-3.51	1.287	91.933	-2.985	Yes	No	No	0.335	0.4	0.186	-1.952	No	No	Yes	No	No	No	No	0.614	No	No	0.805	No	No	2.391	2.03	No	No	1.638	1.369
91469	Equol	242.27	2.8165	1	3	2	105.28	-3.347	1.269	92.854	-3.039	Yes	No	No	0.335	0.413	0.19	-2.024	No	No	Yes	No	No	No	No	0.9	No	Yes	0.796	No	No	2.319	1.931	No	No	1.623	1.379
92775	Butin	272.25	2.5099	1	5	3	114.235	-3.666	0.994	92.369	-3.511	Yes	No	No	0.093	0.407	-0.134	-2.166	No	No	Yes	No	No	No	No	0.886	No	Yes	0.622	No	No	2.501	1.479	No	No	1.44	1.542
94156	Flavan	210.27	3.7529	1	1	0	95.691	-3.693	1.816	91.891	-2.254	Yes	No	No	0.592	0.391	0.626	-2.001	No	No	Yes	No	No	No	No	0.876	No	No	0.977	No	No	2.186	2.273	No	Yes	1.649	1.078
122850	Aromadendrin	288.25	1.4807	1	6	4	119.029	-3.45	-0.212	78.365	-3.675	Yes	No	No	-0.047	0.438	-0.321	-2.421	No	No	Yes	No	No	No	No	0.653	No	Yes	0.553	No	No	2.391	1.514	No	No	1.174	1.833
161557	Dihydromyricetin	320.25	0.8919	1	8	6	128.618	-3.88	-0.122	73.928	-3.513	Yes	No	No	-0.295	0.439	-0.66	-2.625	No	Yes	No	No	No	No	No	0.665	No	Yes	0.419	No	No	2.377	1.446	No	No	0.84	2.047
439533	Taxifolin	304.25	1.1863	1	7	5	123.824	-3.661	-0.255	76.146	-3.636	Yes	No	No	-0.172	0.439	-0.491	-2.523	No	No	No	No	No	No	No	0.683	No	Yes	0.482	No	No	2.395	1.48	No	No	1	1.94
440735	Eriodictyol	288.25	2.2155	1	6	4	119.029	-3.813	0.423	81.637	-3.613	Yes	No	No	-0.035	0.409	-0.341	-2.268	No	No	Yes	No	No	No	No	0.746	No	Yes	0.538	No	No	2.528	1.445	No	No	1.257	1.649
442410	Garbanzol	272.25	1.7751	1	5	3	114.235	-3.269	1.027	94.045	-3.598	Yes	No	No	0.079	0.437	-0.114	-2.319	No	No	Yes	No	No	No	No	0.791	No	Yes	0.633	No	No	2.364	1.548	No	No	1.346	1.727
5280343	Quercetin	302.23	1.988	1	7	5	122.108	-3.986	0.253	80.013	-3.584	Yes	No	No	-0.173	0.408	-0.516	-2.36	No	No	Yes	No	No	No	No	0.534	No	Yes	0.464	No	No	2.536	1.396	No	No	1.03	1.796
5280443	Apigenin	270.24	2.5768	1	5	3	112.519	-3.658	0.993	92.102	-3.521	Yes	No	No	0.08	0.405	-0.14	-2.156	No	No	Yes	No	No	No	No	0.543	No	Yes	0.624	No	No	2.508	1.464	No	No	1.386	1.583
5280445	Luteolin	286.24	2.2824	1	6	4	117.313	-3.808	0.397	82.232	-3.61	Yes	No	No	-0.047	0.407	-0.346	-2.258	No	No	Yes	No	No	No	No	0.552	No	Yes	0.54	No	No	2.534	1.43	No	No	1.209	1.689
5280647	Gossypetin	318.23	1.6936	1	8	6	126.902	-4.171	-0.179	77.795	-3.475	Yes	No	No	-0.297	0.409	-0.686	-2.461	No	Yes	No	No	No	No	No	0.575	No	Yes	0.397	No	No	2.515	1.361	No	No	0.864	1.903
5280863	Kaempferol	286.24	2.2824	1	6	4	117.313	-3.808	0.397	82.232	-3.61	Yes	No	No	-0.047	0.407	-0.346	-2.258	No	No	Yes	No	No	No	No	0.525	No	Yes	0.54	No	No	2.534	1.43	No	No	1.209	1.689
5280961	Genistein	270.24	2.5768	1	5	3	112.519	-3.658	0.993	92.102	-3.521	Yes	No	No	0.08	0.405	-0.14	-2.156	No	No	Yes	No	No	No	No	0.526	No	Yes	0.624	No	No	2.508	1.464	No	No	1.386	1.583
5281605	Baicalein	270.24	2.5768	1	5	3	112.519	-3.658	0.993	92.102	-3.521	Yes	No	No	0.08	0.405	-0.14	-2.156	No	No	Yes	No	No	No	No	0.541	No	Yes	0.624	No	No	2.508	1.464	No	No	1.386	1.583
5281607	Chrysin	254.24	2.8712	1	4	2	107.725	-3.553	0.961	92.017	-3.305	Yes	No	No	0.208	0.403	0.037	-2.054	No	No	Yes	No	No	No	No	0.487	No	Yes	0.713	No	No	2.46	1.896	No	No	1.537	1.476
5281614	Fisetin	286.24	2.2824	1	6	4	117.313	-3.808	0.397	82.232	-3.61	Yes	No	No	-0.047	0.407	-0.346	-2.258	No	No	Yes	No	No	No	No	0.669	No	Yes	0.54	No	No	2.534	1.43	No	No	1.209	1.689
5281616	Galangin	270.24	2.5768	1	5	3	112.519	-3.658	0.993	92.102	-3.521	Yes	No	No	0.08	0.405	-0.14	-2.156	No	No	Yes	No	No	No	No	0.47	No	Yes	0.624	No	No	2.508	1.464	No	No	1.386	1.583
5281670	Morin	302.23	1.988	1	7	5	122.108	-3.986	0.253	80.013	-3.584	Yes	No	No	-0.173	0.408	-0.516	-2.36	No	No	Yes	No	No	No	No	0.48	No	Yes	0.464	No	No	2.536	1.396	No	No	1.03	1.796
5281672	Myricetin	318.23	1.6936	1	8	6	126.902	-4.171	-0.179	77.795	-3.475	Yes	No	No	-0.297	0.409	-0.686	-2.461	No	Yes	No	No	No	No	No	0.484	No	Yes	0.397	No	No	2.515	1.361	No	No	0.864	1.903
5281697	Scutellarein	286.24	2.2824	1	6	4	117.313	-3.808	0.397	82.232	-3.61	Yes	No	No	-0.047	0.407	-0.346	-2.258	No	No	Yes	No	No	No	No	0.596	No	Yes	0.54	No	No	2.534	1.43	No	No	1.209	1.689
5281708	Daidzein	254.24	2.8712	1	4	2	107.725	-3.553	0.961	92.017	-3.305	Yes	No	No	0.208	0.403	0.037	-2.054	No	No	Yes	No	No	No	No	0.664	No	Yes	0.713	No	No	2.46	1.896	No	No	1.537	1.476
5317435	Fustin	288.25	1.4807	1	6	4	119.029	-3.45	-0.212	78.365	-3.675	Yes	No	No	-0.047	0.438	-0.321	-2.421	No	No	Yes	No	No	No	No	0.82	No	Yes	0.553	No	No	2.391	1.514	No	No	1.174	1.833
5458714	Dihydromorin	304.25	1.1863	1	7	5	123.824	-3.661	-0.255	76.146	-3.636	Yes	No	No	-0.172	0.439	-0.491	-2.523	No	No	No	No	No	No	No	0.627	No	Yes	0.482	No	No	2.395	1.48	No	No	1	1.94
5460097	2,3-Dihydrogossypetin	320.25	0.8919	1	8	6	128.618	-3.88	-0.122	73.928	-3.513	Yes	No	No	-0.295	0.439	-0.66	-2.625	No	Yes	No	No	No	No	No	0.724	No	Yes	0.419	No	No	2.377	1.446	No	No	0.84	2.047
9838356	Dihydrogenistein	272.25	2.1623	1	5	3	114.235	-3.477	1.01	93.162	-3.553	Yes	No	No	0.086	0.421	-0.125	-2.238	No	No	Yes	No	No	No	No	0.696	No	Yes	0.627	No	No	2.436	1.512	No	No	1.397	1.629
72281	Hesperetin	302.28	2.5185	2	6	3	125.714	-4.028	0.486	82.12	-3.579	Yes	No	No	0.056	0.397	-0.344	-2.284	No	Yes	Yes	No	No	No	No	0.766	No	Yes	0.489	No	No	2.609	1.447	No	No	1.448	1.495
73571	Sakuranetin	286.28	2.8129	2	5	2	120.92	-3.912	0.985	92.238	-3.436	Yes	No	No	0.187	0.395	-0.137	-2.182	No	No	Yes	No	No	No	No	0.751	No	Yes	0.573	No	Yes	2.578	1.481	No	No	1.657	1.388
73635	Homoeriodictyol	302.28	2.5185	2	6	3	125.714	-4.028	0.486	82.12	-3.579	Yes	No	No	0.056	0.397	-0.344	-2.284	No	Yes	Yes	No	No	No	No	0.766	No	Yes	0.489	No	No	2.609	1.447	No	No	1.448	1.495
154279	Alpinetin	270.28	3.1073	2	4	1	116.125	-3.844	1.287	92.153	-3.174	Yes	No	No	0.318	0.392	0.105	-2.08	No	No	Yes	No	No	No	No	0.732	No	Yes	0.662	No	Yes	2.524	1.756	No	No	1.824	1.282
160481	Isosakuranetin	286.28	2.8129	2	5	2	120.92	-3.912	0.985	92.238	-3.436	Yes	No	No	0.187	0.395	-0.137	-2.182	No	No	Yes	No	No	No	No	0.752	No	Yes	0.573	No	Yes	2.578	1.481	No	No	1.657	1.388
235905	Allylestrenol	300.5	5.2564	2	1	1	135.43	-5.092	1.791	91.444	-2.704	Yes	Yes	No	0.919	0.292	0.339	-2.46	No	Yes	Yes	No	No	No	No	0.676	No	No	0.4	No	Yes	2.381	2.149	No	No	1.489	0.485
1268276	7-O-Methyleriodictyol	302.28	2.5185	2	6	3	125.714	-4.028	0.486	82.12	-3.579	Yes	No	No	0.056	0.397	-0.344	-2.284	No	Yes	Yes	No	No	No	No	0.782	No	Yes	0.489	No	No	2.609	1.447	No	No	1.448	1.495
5281604	Azaleatin	316.26	2.291	2	7	4	128.792	-4.168	0.315	80.496	-3.591	Yes	No	No	-0.087	0.397	-0.52	-2.376	No	Yes	Yes	No	No	No	No	0.555	No	Yes	0.415	No	No	2.621	1.398	No	No	1.188	1.642
5281654	Isorhamnetin	316.26	2.291	2	7	4	128.792	-4.168	0.315	80.496	-3.591	Yes	No	No	-0.087	0.397	-0.52	-2.376	No	Yes	Yes	No	No	No	No	0.557	No	Yes	0.415	No	No	2.621	1.398	No	No	1.188	1.642
5281666	Kaempferide	300.26	2.5854	2	6	3	123.998	-4.021	0.459	82.715	-3.581	Yes	No	No	0.043	0.395	-0.35	-2.274	No	No	Yes	No	No	No	No	0.567	No	Yes	0.491	No	No	2.616	1.432	No	No	1.401	1.535
5281691	Rhamnetin	316.26	2.291	2	7	4	128.792	-4.168	0.315	80.496	-3.591	Yes	No	No	-0.087	0.397	-0.52	-2.376	No	Yes	Yes	No	No	No	No	0.572	No	Yes	0.415	No	No	2.621	1.398	No	No	1.188	1.642
5281703	vogonin	284.26	2.8798	2	5	2	119.203	-3.903	0.983	91.972	-3.45	Yes	No	No	0.174	0.393	-0.143	-2.172	No	No	Yes	No	No	No	No	0.531	No	Yes	0.575	No	Yes	2.587	1.467	No	No	1.605	1.429
5317750	Glycitein	284.26	2.8798	2	5	2	119.203	-3.903	0.983	91.972	-3.45	Yes	No	No	0.174	0.393	-0.143	-2.172	No	No	Yes	No	No	No	No	0.693	No	Yes	0.575	No	Yes	2.587	1.467	No	No	1.605	1.429
101101166	Dihydroglycitein	286.28	2.4653	2	5	2	120.92	-3.716	1	93.031	-3.48	Yes	No	No	0.179	0.409	-0.128	-2.254	No	No	Yes	No	No	No	No	0.862	No	Yes	0.576	No	Yes	2.514	1.514	No	No	1.616	1.475
135403798	1,8-Bis((2R,3R)-3,5,7-trihydroxy-2H-1-benzopyran-2-yl)-3,4,6-trihydroxy-5H-benzocyclohepten-5-one	564.5	2.2134	2	12	9	229.952	-4.767	0.106	80.398	-2.921	Yes	Yes	Yes	-0.159	0.276	-1.194	-2.571	No	Yes	No	No	No	No	No	0.65	No	No	-0.786	No	Yes	2.449	1.248	No	No	0.299	1.759
5403	Terbutaline	225.28	1.5193	3	4	4	95.554	-2.199	0.301	93.876	-3.068	Yes	No	No	-0.09	0.486	-0.044	-2.494	No	No	Yes	No	No	No	No	0.774	No	Yes	1.362	No	No	2.036	2.724	No	No	0.925	1.546
107905	(-)-Epicatechin gallate	442.4	2.5276	3	10	7	179.948	-5.159	-0.075	78.79	-3.233	Yes	Yes	Yes	-0.184	0.324	-0.988	-2.52	No	Yes	No	No	No	No	No	0.718	No	No	-0.266	No	Yes	2.643	1.266	No	No	0.527	1.564
5320945	Rhamnazin	330.29	2.594	3	7	3	135.476	-4.367	0.377	80.979	-3.572	Yes	No	No	0.002	0.385	-0.523	-2.392	No	Yes	Yes	No	No	No	No	0.595	No	Yes	0.37	No	No	2.701	1.4	No	No	1.335	1.488
194340	Maysin	576.5	-0.1151	4	14	8	230.36	-4.453	0.173	64.369	-2.827	Yes	Yes	Yes	-0.483	0.35	-1.544	-3.3	No	Yes	No	No	No	No	No	0.449	No	No	-0.424	No	Yes	2.043	1.362	No	No	0.301	2.232
194566	Apimaysin	560.5	0.1793	4	13	7	225.566	-4.542	0.177	66.588	-2.891	Yes	Yes	Yes	-0.365	0.351	-1.374	-3.198	No	Yes	No	No	No	No	No	0.44	No	No	-0.474	No	Yes	2.165	1.396	No	No	0.312	2.126
5281677	Pachypodol	344.3	2.897	4	7	2	142.16	-4.58	0.439	81.462	-3.527	Yes	Yes	No	0.093	0.374	-0.526	-2.408	No	Yes	Yes	No	No	No	No	0.596	No	No	0.329	No	Yes	2.775	1.402	No	No	1.461	1.334
3354	Flavoxate	391.5	4.41112	5	5	0	169.45	-5.316	1.144	92.498	-3.448	Yes	Yes	Yes	0.666	0.296	0.051	-2.089	No	Yes	No	No	No	No	No	0.75	No	No	-0.061	No	Yes	2.816	1.096	Yes	No	1.246	0.768
73607	Sakuranin	448.4	0.286	5	10	5	182.713	-4.302	0.106	68.437	-3.289	Yes	Yes	Yes	-0.133	0.418	-0.952	-3.166	No	Yes	No	No	No	No	No	0.645	No	Yes	-0.129	No	Yes	2.357	1.5	No	No	0.537	1.938
33572	Ritodrine	287.35	2.352	6	4	4	124.246	-3.25	1.006	94.232	-3.244	Yes	No	No	0.287	0.438	-0.073	-2.605	No	No	Yes	No	No	No	No	1.098	No	No	0.849	No	Yes	2.217	1.733	No	No	1.726	1.201
68077	Tangeretin	372.4	3.503	6	7	0	155.529	-5.023	1.011	91.62	-3.379	Yes	Yes	Yes	0.281	0.351	-0.533	-2.44	No	Yes	Yes	Yes	No	No	No	0.641	No	No	0.263	No	Yes	2.904	1.21	No	No	1.613	1.026
169870	Hydroxyprogesterone caproate	428.6	5.9696	6	4	0	187.113	-6.077	1.12	91.034	-3.287	Yes	Yes	Yes	0.891	0.225	0.058	-1.812	No	Yes	No	No	No	No	Yes	0.801	No	No	-0.166	No	Yes	2.813	1.51	No	No	1.111	0.126
442428	Naringin	580.5	-1.1652	6	14	8	233.028	-4.19	0.261	59.175	-2.826	Yes	Yes	Yes	-0.452	0.392	-1.557	-3.707	No	Yes	No	No	No	No	No	0.586	No	No	-0.313	No	Yes	1.917	1.461	No	No	0.301	2.311
11340891	Retosiban	494.6	2.03962	6	6	1	210.722	-4.821	0.842	77.946	-3.406	Yes	Yes	Yes	0.313	0.343	-0.725	-2.818	No	Yes	No	No	No	No	No	0.697	No	No	-0.516	No	Yes	2.69	1.51	Yes	No	0.473	1.287
442456	Poncirin	594.6	-0.8622	7	14	7	239.713	-4.234	0.283	59.658	-2.828	Yes	Yes	Yes	-0.404	0.385	-1.561	-3.723	No	Yes	No	No	No	No	No	0.617	No	No	-0.336	No	Yes	1.96	1.463	No	No	0.302	2.156
3084605	Natsudaidain	418.4	3.2172	7	9	1	171.802	-5.291	0.338	78.474	-3.283	Yes	Yes	Yes	0.085	0.345	-0.876	-2.66	No	Yes	No	No	No	No	Yes	0.638	No	No	0.123	No	Yes	2.915	1.34	No	No	1.123	1.085
5281613	Diosmin	608.5	-1.0897	7	15	8	242.791	-4.16	0.267	58.034	-2.786	Yes	Yes	Yes	-0.53	0.38	-1.736	-3.815	No	Yes	No	No	No	No	No	0.467	No	No	-0.271	No	Yes	1.831	1.414	No	No	0.294	2.304
NC= Not computed
